# Supplementary material for: Integrated analysis identifies a pathway-related competing endogenous RNA network in the progression of pancreatic cancer
Source: BMC Cancer. 2020 Oct 2;20:958. doi: 10.1186/s12885-020-07470-4 (PMC7532576; doi:10.1186/s12885-020-07470-4)
Supplement: Supplementary file 11 — Additional file 11: Table S4. Differentially expressed genes among four groups and common DEGs. [file 12885_2020_7470_MOESM11_ESM.xlsx]

## Sheet: DEGs and common DEGs
	Supplementary Table 4：Differentially expressed genes among four groups and common DEGs
	DEGs in GPL570 group					DEGs in GPL6244 group					DEGs in GPL13667 group					DEGs in TCGA_GTEx group					common DEGs
	Gene ID	logFC	P.Value	adj.P.Val		Gene ID	logFC	P.Value	adj.P.Val		Gene ID	logFC	P.Value	adj.P.Val		Gene ID	logFC	P.Value	adj.P.Val		Gene ID
	S100P	4.37871	1.43e-31	4.13e-28		CEACAM5	3.14802	1.01e-28	9.03e-26		CEACAM5	5.515	5.71e-14	4.87e-13		TFF1	7.2896	1.23e-78	7.41e-78		S100P
	INHBA	4.29296	6.33e-34	1.28e-29		SLC6A14	3.03218	6.63e-32	1.25e-28		GJB2	5.24447	2.82e-32	5.72e-30		CEACAM6	7.04216	3.11e-108	4.18e-107		INHBA
	CEACAM5	4.19094	2.15e-22	3.27e-20		CEACAM6	2.86653	7.46e-27	3.6e-24		S100P	5.13234	2.4e-22	7.13e-21		CTSE	6.6864	4.21e-102	4.67e-101		CEACAM5
	COL11A1	4.15757	7.8e-28	5.62e-25		CTSE	2.82888	2.08e-33	6.51e-30		SERPINB5	5.12154	7.94e-23	2.59e-21		S100P	6.31744	8.16e-93	6.97e-92		COL11A1
	CXCL5	4.14677	1.62e-25	6.04e-23		LAMC2	2.81866	5.22e-40	9.81e-36		COL10A1	5.05356	7.36e-33	1.79e-30		COL3A1	6.27264	1.63e-112	2.49e-111		CXCL5
	POSTN	4.11052	2.39e-26	1.07e-23		POSTN	2.73432	8.23e-28	5.53e-25		SDR16C5	4.91305	1.85e-22	5.59e-21		S100A6	6.23386	1.35e-152	8.52e-151		POSTN
	KRT19	3.93029	3.83e-33	1.93e-29		TSPAN1	2.7224	3.68e-33	8.65e-30		TMPRSS4	4.89764	9.83e-22	2.63e-20		CEACAM5	6.17929	1.08e-76	6.16e-76		KRT19
	SLC6A14	3.79982	8.25e-28	5.74e-25		GALNT5	2.59541	1.36e-35	6.11e-32		MMP11	4.76932	2.13e-26	1.27e-24		COL1A1	6.16337	1.97e-111	2.92e-110		SLC6A14
	CEACAM6	3.72982	1.28e-24	3.65e-22		FN1	2.24361	2.4e-27	1.25e-24		SLC6A14	4.75514	7.06e-15	6.83e-14		KRT17	5.91963	2.73e-87	2.03e-86		CEACAM6
	CTHRC1	3.51375	1.34e-28	1.35e-25		TMPRSS4	2.23491	1.63e-35	6.11e-32		COL17A1	4.71573	6.27e-15	6.13e-14		KRT19	5.84422	3.28e-112	4.97e-111		SULF1
	SULF1	3.48405	2.22e-31	4.77e-28		SULF1	2.16271	2.32e-25	7.65e-23		CXCL5	4.52883	2.79e-11	1.67e-10		MSLN	5.81441	1.73e-99	1.77e-98		COL8A1
	COL8A1	3.46496	3.61e-26	1.55e-23		ITGA2	2.15019	7.67e-29	8.48e-26		INHBA	4.47104	7.56e-37	4.98e-34		SFN	5.60848	1.28e-119	2.52e-118		COL10A1
	COL10A1	3.45353	3.02e-29	3.58e-26		TFF1	2.1068	2.52e-16	9.78e-15		CCL18	4.45157	7.72e-18	1.15e-16		C19orf33	5.44952	2.81e-107	3.66e-106		GJB2
	GJB2	3.35285	2.9e-28	2.55e-25		AGR2	2.09688	2.05e-24	5.66e-22		CTHRC1	4.4155	3.77e-33	9.66e-31		LAMB3	5.34018	3.15e-117	5.63e-116		MMP1
	MMP1	3.25272	7.06e-17	1.87e-15		KRT19	2.09423	1.22e-27	7.39e-25		NOX4	4.34607	3.71e-35	1.8e-32		TFF2	5.32934	6.92e-64	2.96e-63		TFF1
	NTM	3.18979	5.06e-32	1.82e-28		LAMB3	2.09038	2.41e-36	2.26e-32		IGKC	4.30851	3.14e-14	2.78e-13		SFRP2	5.28559	2.85e-83	1.91e-82		GABRP
	TFF1	3.13687	3.85e-15	5.76e-14		ANXA10	2.01858	4.01e-20	3.68e-18		COL11A1	4.30228	6.88e-21	1.62e-19		LYZ	5.26585	8.87e-80	5.48e-79		SDR16C5
	GABRP	3.12703	5.83e-18	2.24e-16		COL11A1	2.01003	3.06e-27	1.56e-24		MATN3	4.27697	4.18e-17	5.63e-16		MMP11	5.21495	1.84e-95	1.69e-94		GPRC5A
	MSLN	3.12137	6.74e-28	5.03e-25		ITGB6	1.99053	6.44e-22	1e-19		MUC4	4.27687	2.15e-11	1.31e-10		LAMC2	5.16468	6.89e-117	1.21e-115		CTSE
	SDR16C5	3.11926	1.81e-27	1.18e-24		VSIG1	1.96806	2.11e-18	1.3e-16		SULF1	4.27459	9.73e-45	1.8e-40		HLA-DRA	5.12569	3.55e-103	4.06e-102		TMC5
	GPRC5A	3.11108	3.43e-31	6.29e-28		SLC2A1	1.96524	8.16e-29	8.53e-26		SLC16A4	4.26978	4.04e-27	2.71e-25		MMP1	5.11525	4.55e-78	2.69e-77		SERPINB5
	CTSE	3.10283	3.06e-22	4.5e-20		GABRP	1.95893	1.88e-16	7.56e-15		COMP	4.26972	9.31e-22	2.49e-20		HLA-DRB1	5.03756	1.01e-109	1.42e-108		LCN2
	TMC5	3.08733	5.07e-23	8.83e-21		PLAC8	1.95571	5.81e-21	6.58e-19		NTM	4.26087	1.06e-34	4.17e-32		LCN2	4.99785	2.23e-64	9.65e-64		CST1
	C19orf33	3.05756	8.72e-25	2.66e-22		MUCL3	1.95372	1.95e-17	9.84e-16		LEF1	4.23383	5.89e-36	3.29e-33		SLPI	4.99184	2.43e-97	2.34e-96		KRT7
	CCN4	3.02588	3.37e-25	1.15e-22		CST1	1.93929	1.03e-19	8.32e-18		POSTN	4.15974	2.02e-27	1.42e-25		TSPAN1	4.89092	3.57e-122	7.62e-121		LAMC2
	SERPINB5	3.00754	1.31e-26	6.6e-24		AHNAK2	1.93667	1.17e-35	6.11e-32		LAMC2	4.12642	2.53e-31	4.07e-29		MISP	4.87315	1.04e-159	8.43e-158		DKK1
	PHLDA2	2.99447	7.96e-30	1.24e-26		GPRC5A	1.87619	9.21e-28	5.78e-25		MMP1	4.08648	3.69e-13	2.82e-12		BGN	4.85253	1.99e-116	3.43e-115		CLDN18
	LCN2	2.95316	2.71e-21	3.23e-19		VCAN	1.83353	1.18e-19	9.49e-18		TRIM29	4.08202	6.43e-15	6.27e-14		CST1	4.85235	5.2e-86	3.73e-85		ANO1
	CST1	2.92193	1.56e-22	2.48e-20		CLDN18	1.82758	6.86e-18	3.79e-16		GPRC5A	4.06259	2.61e-24	1.08e-22		POSTN	4.83981	2.62e-106	3.3e-105		COL5A2
	KRT7	2.91198	2.7e-29	3.41e-26		SERPINB5	1.81854	1.91e-27	1.06e-24		LAMB3	4.06087	6.36e-28	5.06e-26		AGR2	4.82575	2.68e-85	1.9e-84		FN1
	LAMC2	2.85295	2.59e-33	1.74e-29		CP	1.79363	2.73e-13	5.62e-12		IGFBP3	4.04486	8.85e-35	3.55e-32		TCN1	4.80536	2.46e-76	1.39e-75		AGR2
	DKK1	2.8288	3.37e-26	1.48e-23		NQO1	1.7877	1.66e-25	5.77e-23		AHNAK2	4.03977	4.96e-26	2.75e-24		TMSB10	4.76441	1.29e-143	5.72e-142		CDH11
	CLDN18	2.82436	1.07e-15	1.9e-14		MMP11	1.71424	8.15e-24	1.89e-21		GABRP	3.96721	1.37e-09	6.56e-09		COL1A2	4.73882	6.21e-93	5.32e-92		TCN1
	ANO1	2.81554	4.64e-29	5.2e-26		INHBA	1.71221	1.91e-20	1.93e-18		HOPX	3.9487	1.08e-32	2.44e-30		HLA-DRB5	4.73876	2.96e-83	1.98e-82		COMP
	COL5A2	2.81509	2.37e-27	1.47e-24		SLPI	1.71052	7.4e-24	1.74e-21		PCDH7	3.93648	3.78e-29	3.8e-27		CLDN18	4.69141	1.71e-58	6.61e-58		AHNAK2
	FN1	2.8133	5.41e-32	1.82e-28		NOX4	1.71049	3.13e-28	2.36e-25		SHISA2	3.89273	1.02e-21	2.71e-20		COL10A1	4.66154	5.72e-99	5.75e-98		DUOX2
	THBS2	2.79275	1.42e-26	6.65e-24		SCEL	1.69463	3.15e-27	1.56e-24		CTSE	3.85849	2.67e-11	1.6e-10		PSCA	4.62844	1.99e-55	7.25e-55		GREM1
	AGR2	2.78518	5.67e-18	2.2e-16		MMP12	1.6941	5.63e-16	2.07e-14		TWIST1	3.85279	9.94e-22	2.65e-20		IFI6	4.6176	1.62e-96	1.52e-95		ITGA2
	CDH11	2.77293	2.92e-22	4.33e-20		EDIL3	1.66818	3.09e-21	3.77e-19		EPYC	3.79538	9.42e-08	3.51e-07		THBS2	4.58581	1.26e-103	1.45e-102		IGFBP3
	CXCL8	2.75996	1.17e-18	5.77e-17		COL12A1	1.65162	1.39e-18	8.93e-17		PLAC8	3.79066	1.36e-19	2.62e-18		GPRC5A	4.5353	8.89e-104	1.03e-102		TRIM29
	TCN1	2.72604	1.07e-15	1.9e-14		THBS1	1.63635	6.07e-20	5.21e-18		FN1	3.77613	2.73e-37	2.2e-34		CTHRC1	4.53455	3.46e-112	5.22e-111		VCAN
	CAPN8	2.72186	9.43e-23	1.52e-20		TMC5	1.63433	1.47e-17	7.68e-16		CEACAM6	3.77606	2.42e-12	1.67e-11		VSIG2	4.51099	2.58e-99	2.62e-98		SEMA3C
	COL5A1	2.71539	2.44e-28	2.23e-25		CDH3	1.59678	2.61e-31	4.1e-28		ANLN	3.76734	3.81e-22	1.08e-20		APOL1	4.49554	3.32e-131	9.75e-130		ECT2
	COMP	2.69876	2.32e-20	2e-18		CDH11	1.59461	3.79e-20	3.53e-18		KRT6A	3.74904	3.66e-06	1.08e-05		GPX2	4.4889	5.29e-82	3.44e-81		NOX4
	AHNAK2	2.69277	1.43e-30	2.41e-27		GPX2	1.59258	5.24e-17	2.39e-15		ACTG2	3.73448	1.42e-10	7.76e-10		S100A11	4.45685	3.6e-108	4.81e-107		RUNX2
	DUOX2	2.64387	1.11e-15	1.97e-14		APOL1	1.59151	1.51e-25	5.35e-23		PLPP4	3.72273	1.53e-22	4.74e-21		COL5A2	4.28498	4.9e-113	7.62e-112		TMPRSS4
	MUC4	2.63998	8.38e-18	3.03e-16		ANLN	1.58433	5.11e-24	1.28e-21		IL1RN	3.71807	2.52e-22	7.43e-21		IGFBP3	4.2215	6.42e-108	8.49e-107		MUCL3
	GREM1	2.62736	8.17e-15	1.13e-13		ANTXR1	1.57346	2.51e-24	6.65e-22		MALL	3.69083	8.14e-23	2.64e-21		COL17A1	4.22116	3.26e-82	2.13e-81		SFN
	ITGA2	2.61968	2.36e-31	4.77e-28		COL10A1	1.56891	1.85e-32	3.86e-29		CEMIP	3.67987	5.98e-17	7.86e-16		PI3	4.22026	1.43e-77	8.35e-77		MMP12
	KLK10	2.61914	6.19e-24	1.37e-21		MBOAT2	1.55495	1.59e-30	2.3e-27		ADAM12	3.676	4.89e-22	1.36e-20		ISLR	4.16845	1.15e-106	1.47e-105		SLPI
	IGFBP3	2.60931	2.47e-27	1.47e-24		MUC17	1.5538	1.86e-13	3.97e-12		KRT6B	3.67055	1.02e-08	4.33e-08		MUC13	4.16591	1.58e-98	1.57e-97		MMP7
	TRIM29	2.60437	4e-24	9.5e-22		COL1A1	1.54724	1.63e-12	2.81e-11		GREM1	3.66074	1.13e-23	4.25e-22		COMP	4.15824	2.67e-90	2.14e-89		LEF1
	VCAN	2.60394	1.03e-24	3.1e-22		TCN1	1.54658	1.76e-10	2.04e-09		RUNX2	3.65546	9.31e-31	1.3e-28		TIMP1	4.15752	3.89e-112	5.88e-111		CEMIP
	SEMA3C	2.57674	1.64e-20	1.5e-18		ADGRF1	1.54297	2.07e-21	2.67e-19		EGLN3	3.65181	3.49e-19	6.4e-18		CXCL5	4.13016	6.47e-67	2.96e-66		ANLN
	SFTA2	2.5701	2.62e-24	6.54e-22		LEF1	1.53562	2.59e-26	1.08e-23		MMP12	3.64712	2.01e-09	9.4e-09		SPARC	4.12388	4.21e-96	3.92e-95		OLR1
	KYNU	2.54913	1.74e-23	3.45e-21		COL1A2	1.52289	1.48e-13	3.22e-12		CCN4	3.63236	2.32e-28	1.99e-26		MUCL3	4.05596	3.1e-57	1.17e-56		COL1A2
	ECT2	2.5489	1.29e-27	8.66e-25		GREM1	1.51915	5.93e-19	4.18e-17		KCNN4	3.5996	4.51e-25	2.12e-23		FTL	4.03444	2.99e-119	5.78e-118		FNDC1
	NOX4	2.53987	3.28e-28	2.65e-25		FXYD3	1.50145	2.95e-25	9.42e-23		CCL20	3.59019	5.93e-12	3.88e-11		ACTB	4.00736	6.12e-137	2.14e-135		SLC6A6
	HS3ST1	2.53961	2.24e-21	2.74e-19		FAP	1.49833	1.17e-14	3.27e-13		CDH13	3.57723	3.89e-18	6.1e-17		B3GNT3	3.99971	5.11e-132	1.55e-130		EDNRA
	C15orf48	2.53796	1.63e-24	4.38e-22		COL17A1	1.49394	8.81e-28	5.71e-25		DKK1	3.57411	6.8e-13	5.02e-12		MARCKSL1	3.99698	3.34e-134	1.07e-132		LOX
	ADAM12	2.52171	3.04e-18	1.28e-16		MUC13	1.48591	8.91e-13	1.64e-11		FAP	3.55426	1.33e-31	2.32e-29		S100A14	3.98498	8.36e-77	4.79e-76		ANTXR1
	ITGBL1	2.50818	3.7e-17	1.08e-15		CEMIP	1.48106	2.65e-25	8.58e-23		SLC2A1	3.54775	7.82e-19	1.35e-17		TFF3	3.98215	4.85e-52	1.66e-51		LAMA3
	KIF26B	2.50283	1.29e-26	6.6e-24		PLPP4	1.48011	1.9e-25	6.39e-23		COL8A1	3.5448	3.18e-27	2.19e-25		GJB2	3.98092	9.71e-98	9.46e-97		KRT23
	RUNX2	2.49659	1.06e-21	1.4e-19		ITGA3	1.47518	6.34e-25	1.89e-22		ITGA2	3.52395	4.34e-29	4.28e-27		JCHAIN	3.9751	5.17e-53	1.8e-52		GCNT3
	PCDH7	2.48999	2.46e-20	2.09e-18		TRIM31	1.46786	7.09e-19	4.83e-17		COL1A1	3.51051	2.6e-23	9.13e-22		CRABP2	3.9703	1.26e-83	8.51e-83		GPX2
	TMPRSS4	2.46879	4.21e-24	9.66e-22		DHRS9	1.45678	2.5e-16	9.72e-15		MBOAT2	3.50255	1.54e-27	1.13e-25		TMPRSS4	3.9654	6.73e-110	9.53e-109		VSIG1
	MUCL3	2.45166	1.76e-14	2.2e-13		EDNRA	1.45404	3.89e-22	6.36e-20		CDH11	3.47307	2.21e-29	2.33e-27		IGFBP5	3.95677	7.97e-86	5.7e-85		OLFML2B
	SFN	2.44417	2.45e-27	1.47e-24		KRT7	1.44955	1.21e-16	5.06e-15		THBS1	3.46234	1.49e-30	1.98e-28		PIGR	3.93907	7.17e-58	2.73e-57		IFI27
	MMP12	2.444	2.45e-13	2.31e-12		COL5A2	1.44782	2.08e-15	6.95e-14		SUGCT	3.39103	8.49e-20	1.68e-18		SDC1	3.93607	1.27e-116	2.22e-115		SPARC
	SLPI	2.44154	2.31e-29	3.33e-26		PLAT	1.43101	5.08e-17	2.34e-15		HS3ST1	3.36113	1.4e-20	3.1e-19		SFRP4	3.9288	3.59e-85	2.53e-84		SFRP4
	IL1RN	2.39779	1.03e-25	4e-23		TRIM29	1.4251	1.09e-28	9.29e-26		OSBPL10	3.35179	3.24e-38	2.99e-35		HTRA3	3.92663	4.8e-109	6.61e-108		FAP
	MMP7	2.3911	1.3e-16	3.2e-15		FBXO32	1.41734	2.18e-30	2.93e-27		HRH1	3.34324	8.43e-34	2.51e-31		KCNN4	3.91466	9.48e-109	1.29e-107		CD109
	LEF1	2.38377	6.91e-22	9.37e-20		CCND1	1.40897	8.03e-19	5.4e-17		ADGRF1	3.34177	1.09e-11	6.86e-11		PLAU	3.89649	2.09e-100	2.2e-99		MMP11
	CCL20	2.37814	5.45e-16	1.06e-14		PLAU	1.40367	4.86e-20	4.29e-18		CEACAM1	3.32508	1.29e-20	2.86e-19		COL5A1	3.8956	4.43e-102	4.9e-101		COL3A1
	CEMIP	2.35537	1.2e-17	4.13e-16		ACSL5	1.39956	1.48e-18	9.42e-17		KIF26B	3.32131	6.69e-26	3.62e-24		SULF1	3.86938	7.37e-100	7.61e-99		HEPH
	ANLN	2.34156	2.6e-24	6.54e-22		COL3A1	1.39228	1.79e-12	3.06e-11		RSAD2	3.30926	1.45e-17	2.06e-16		CTSK	3.86054	2.37e-100	2.49e-99		COL12A1
	NMU	2.32487	2.83e-22	4.23e-20		GCNT3	1.38256	3.14e-15	1.01e-13		CDKN2B	3.3085	3.94e-24	1.59e-22		AOC1	3.8449	4.85e-106	6.05e-105		PLAC8
	SGPP2	2.32373	7.46e-19	3.88e-17		DKK1	1.38082	2.42e-18	1.46e-16		KLK10	3.30448	4.91e-10	2.48e-09		KLK6	3.82359	4.13e-70	2.04e-69		PLPP4
	OLR1	2.31609	7.35e-19	3.83e-17		IGFBP5	1.36837	5.41e-15	1.64e-13		NT5E	3.28645	1.08e-21	2.85e-20		CYP2S1	3.81787	1.67e-90	1.35e-89		PLAT
	SHISA2	2.3146	9.84e-27	5.37e-24		ANKRD22	1.36735	1.09e-17	5.82e-16		FERMT1	3.28537	8.1e-22	2.2e-20		HLA-A	3.81075	7.89e-135	2.57e-133		FXYD3
	HOPX	2.31147	8.53e-20	6.06e-18		FERMT1	1.3517	2.19e-23	4.57e-21		KYNU	3.27256	2.59e-20	5.54e-19		LUM	3.79522	1.19e-75	6.67e-75		SCEL
	COL1A2	2.30497	1.84e-26	8.44e-24		LCN2	1.34458	9.02e-13	1.66e-11		NECTIN4	3.27226	1.14e-15	1.24e-14		SLC44A4	3.79245	2.17e-100	2.28e-99		EFNB2
	FNDC1	2.30474	7.26e-19	3.81e-17		LIPH	1.34454	6.5e-18	3.64e-16		CP	3.26631	4.18e-08	1.63e-07		S100A16	3.75569	2.65e-110	3.8e-109		LAMB3
	S100A6	2.29491	1.64e-31	4.14e-28		IFI44L	1.34171	1.53e-13	3.32e-12		CXCL8	3.25946	1.21e-14	1.13e-13		CXCL14	3.75515	2.88e-67	1.33e-66		CEACAM1
	SLC6A6	2.2946	1.18e-26	6.27e-24		KYNU	1.33827	4.58e-17	2.13e-15		C19orf33	3.24161	5.09e-18	7.82e-17		GABRP	3.73295	3.09e-62	1.28e-61		NQO1
	EDNRA	2.29383	7.26e-24	1.57e-21		CD109	1.33034	1.86e-19	1.41e-17		COL5A1	3.24077	8.86e-28	6.85e-26		MMP9	3.72907	2.01e-93	1.75e-92		RAB31
	LOX	2.28443	3.46e-18	1.42e-16		CYP2C18	1.32714	5.9e-17	2.67e-15		VCAN	3.23319	1.08e-31	1.93e-29		KLK10	3.72812	1.72e-80	1.08e-79		HK2
	ANTXR1	2.26735	1.96e-25	7.08e-23		GJB2	1.32212	4.49e-28	3.13e-25		TNFAIP6	3.21387	9.06e-29	8.36e-27		NQO1	3.72247	1.26e-113	1.99e-112		SULF2
	LAMA3	2.26722	2.86e-23	5.29e-21		ARNTL2	1.32054	6.49e-21	7.13e-19		NMU	3.21356	1.61e-11	9.96e-11		AC008870.1	3.69596	4.43e-101	4.74e-100		ANXA10
	KRT23	2.25964	6.4e-19	3.43e-17		COMP	1.3202	2.89e-14	7.47e-13		MMP28	3.19977	1.16e-16	1.47e-15		MMP7	3.69078	9.39e-49	3.04e-48		TOP2A
	GCNT3	2.2493	9.62e-17	2.47e-15		TSPAN8	1.31313	4.28e-10	4.63e-09		LCN2	3.19283	8.37e-11	4.72e-10		BST2	3.65716	8.95e-99	8.95e-98		MYOF
	GPX2	2.22598	9.37e-16	1.69e-14		MYOF	1.30843	1.7e-25	5.82e-23		ARNTL2	3.18794	3.83e-22	1.09e-20		CAMK2N1	3.64542	3.59e-161	3.05e-159		TSPAN1
	TACSTD2	2.22139	1.85e-17	6.03e-16		EFNA5	1.30448	4.38e-25	1.37e-22		MMP9	3.17774	3.5e-14	3.08e-13		GJB3	3.63903	3.41e-113	5.31e-112		TNFAIP6
	VSIG1	2.21697	1.99e-12	1.55e-11		KRT17	1.29547	1.55e-19	1.2e-17		IGF2BP3	3.16611	5.67e-10	2.84e-09		EPS8L3	3.59183	3.72e-88	2.83e-87		EDIL3
	IGF2BP3	2.21387	1.29e-18	6.17e-17		TNS4	1.294	9.05e-25	2.66e-22		ANO1	3.15835	5.55e-26	3.02e-24		GCNT3	3.58376	2.43e-90	1.95e-89		SAMD9
	OLFML2B	2.20001	1.15e-21	1.5e-19		MATN3	1.29302	3.32e-16	1.24e-14		COL12A1	3.15718	3.44e-22	9.89e-21		PHLDA2	3.58216	3.25e-84	2.24e-83		TIMP1
	IFI27	2.19784	1.4e-26	6.65e-24		S100P	1.28982	1.21e-29	1.52e-26		TSPAN1	3.15633	4.44e-20	9.16e-19		IL2RG	3.57492	7.54e-104	8.77e-103		MXRA5
	SPARC	2.17238	4.89e-24	1.11e-21		ITGB4	1.28964	1.43e-28	1.17e-25		CEP55	3.14782	2.01e-17	2.81e-16		AEBP1	3.56999	4.95e-82	3.22e-81		SRPX2
	AOC1	2.17217	2.73e-12	2.06e-11		CENPF	1.28758	2.26e-21	2.87e-19		TMEM200A	3.13458	1.11e-27	8.41e-26		KRT16	3.55899	6.99e-64	2.99e-63		ADAMTS12
	SFRP4	2.16379	7.86e-13	6.7e-12		TNFAIP6	1.28402	2.27e-11	3.16e-10		NQO1	3.12644	6.9e-19	1.2e-17		CD74	3.54484	1.24e-84	8.66e-84		AREG
	FAP	2.14512	7e-20	5.14e-18		SAMD9	1.28312	6.5e-22	1e-19		KRT19	3.12566	8.87e-28	6.85e-26		ASPN	3.53353	3.04e-99	3.08e-98		COL1A1
	CRIP1	2.13993	5.54e-20	4.2e-18		PADI1	1.27708	2.93e-20	2.8e-18		PI3	3.12266	5.11e-10	2.58e-09		AC091230.1	3.52746	1.96e-178	3.45e-176		PLAU
	CLDN23	2.13746	5.58e-22	7.81e-20		NPR3	1.2752	1.56e-17	8.08e-16		MTMR11	3.12066	1.85e-19	3.5e-18		OLFML2B	3.525	6.24e-111	9.15e-110		MATN3
	CD109	2.12718	5.22e-23	8.86e-21		MLPH	1.27352	2.98e-33	8e-30		COL8A2	3.12008	8.32e-21	1.93e-19		SERPINE1	3.52412	8.87e-71	4.43e-70		AK4
	MMP11	2.12506	4.43e-23	7.84e-21		ECT2	1.27296	1.28e-24	3.6e-22		FAM83D	3.11751	1.37e-14	1.27e-13		MMP14	3.51805	2.27e-94	2.01e-93		COL6A3
	COL3A1	2.12271	4.01e-25	1.32e-22		MET	1.26573	2.52e-22	4.27e-20		EPSTI1	3.11327	1.66e-24	7.09e-23		AQP5	3.49896	1.06e-68	5.07e-68		BGN
	HEPH	2.12176	1.27e-16	3.14e-15		OLR1	1.26215	5.81e-12	9.05e-11		GPR87	3.11246	2.66e-08	1.07e-07		CCL18	3.47467	2.26e-78	1.35e-77		CAPG
	OSBPL10	2.12122	3.61e-24	8.77e-22		BGN	1.2615	8.65e-19	5.73e-17		EDIL3	3.10998	1.38e-23	5.09e-22		DUOX2	3.46116	3.38e-63	1.43e-62		CTSK
	COL12A1	2.1188	1.82e-21	2.28e-19		S100A14	1.25415	9.68e-20	7.99e-18		MFAP5	3.10972	8.58e-15	8.2e-14		LGALS3BP	3.45908	2.06e-135	6.84e-134		SLC16A4
	PLAC8	2.10831	2.47e-13	2.33e-12		TOP2A	1.25411	1.48e-19	1.16e-17		FSCN1	3.10387	2.35e-24	9.83e-23		TNS4	3.43485	7.1e-79	4.29e-78		MET
	PLPP4	2.10384	5.23e-23	8.86e-21		HK2	1.2527	9.88e-22	1.39e-19		LAMA3	3.09595	2.27e-16	2.74e-15		SLC2A1	3.4151	6.25e-93	5.36e-92		OSBPL3
	MTMR11	2.09384	7.41e-24	1.58e-21		SEMA3C	1.24883	1.33e-12	2.34e-11		AREG	3.09282	2.77e-14	2.47e-13		DPYSL3	3.40766	5.2e-121	1.07e-119		S100A11
	ST6GALNAC1	2.09224	3.06e-14	3.58e-13		CEACAM1	1.2483	8.9e-22	1.28e-19		FNDC1	3.09152	1.81e-21	4.65e-20		ISG15	3.40679	8.19e-76	4.59e-75		IGFBP5
	CXCR4	2.08932	4.79e-13	4.26e-12		ADAMTS12	1.24624	1.28e-21	1.73e-19		PDPN	3.08985	3.83e-26	2.17e-24		PLAT	3.3971	8.56e-84	5.82e-83		ADAM28
	PLAT	2.06105	1.74e-18	8.01e-17		COL6A3	1.24591	1.15e-12	2.06e-11		TUBB3	3.08067	3.53e-29	3.6e-27		HLA-B	3.3966	1.12e-103	1.29e-102		FBN1
	FXYD3	2.05694	2.63e-19	1.61e-17		TMEM45B	1.24448	4.45e-16	1.65e-14		HEPH	3.05639	1.56e-27	1.13e-25		ANTXR1	3.37603	6.24e-104	7.27e-103		TGM2
	TMEM200A	2.04767	3.28e-19	1.97e-17		TMC7	1.23973	1.23e-26	5.65e-24		TNFSF11	3.05398	1.07e-19	2.1e-18		LAMP5	3.35449	9.64e-101	1.02e-99		IFI44L
	SCEL	2.04096	1.25e-17	4.27e-16		ITGA11	1.23614	2.24e-27	1.2e-24		SLC6A6	3.05291	1.74e-28	1.52e-26		TNFRSF21	3.35027	8.32e-139	3.14e-137		ADAM9
	SLC44A4	2.03847	6.05e-18	2.32e-16		GPR87	1.23429	4.17e-17	1.96e-15		EDNRA	3.04422	5.38e-28	4.32e-26		FOXQ1	3.34849	3.76e-109	5.2e-108		ADGRF1
	LY75	2.0235	5.48e-16	1.06e-14		LYZ	1.23214	1.17e-13	2.61e-12		CDH3	3.04016	9e-18	1.33e-16		ITGA2	3.3446	9.39e-134	2.97e-132		INPP4B
	EFNB2	2.02081	3.99e-22	5.7e-20		RAB31	1.22719	2.35e-18	1.43e-16		CDK1	3.0388	2.89e-20	6.13e-19		SERPINB5	3.33834	3.9e-95	3.55e-94		IFI44
	ADAMTS2	2.00697	3.3e-20	2.72e-18		SLC6A6	1.22565	1.55e-19	1.2e-17		PLAU	3.03848	6.79e-25	3.1e-23		INHBA	3.33348	1.65e-101	1.79e-100		LRRN1
	HOXA3	2.00662	4.06e-24	9.52e-22		IL1RAP	1.22369	1.13e-24	3.21e-22		SEMA3C	3.03491	2.44e-25	1.2e-23		CLIC3	3.32868	5.48e-76	3.08e-75		CDH3
	LAMB3	2.00602	2.63e-24	6.54e-22		SDR16C5	1.22362	5.12e-26	2.05e-23		HOXB7	3.02577	2.36e-18	3.84e-17		FN1	3.32328	1.93e-56	7.14e-56		CD55
	CEACAM1	2.00426	5.31e-19	2.95e-17		MMP14	1.22303	1.68e-21	2.21e-19		PLAAT4	3.0188	4.95e-21	1.19e-19		KLK7	3.30828	1.4e-58	5.4e-58		LOXL2
	NQO1	1.99711	1.64e-20	1.5e-18		NT5E	1.22016	4.88e-15	1.5e-13		EPPK1	3.0155	4.71e-15	4.7e-14		IGFBP4	3.29504	6.41e-98	6.26e-97		CCL18
	RAB31	1.99447	1.06e-20	1.11e-18		BCAS1	1.21695	8.83e-24	2e-21		BCL2A1	3.01062	5.91e-15	5.8e-14		CXCR4	3.29339	8.07e-83	5.34e-82		MBOAT2
	XAF1	1.99189	1.34e-23	2.74e-21		RUNX2	1.21336	1.32e-26	5.93e-24		CORIN	3.00441	9.35e-16	1.03e-14		S100A10	3.28768	2.09e-98	2.06e-97		DDX60
	S100A2	1.9825	4.72e-14	5.29e-13		ACTA2	1.21131	1.71e-16	6.95e-15		IGFL2	2.99817	1.04e-10	5.79e-10		CST2	3.28539	1.74e-83	1.17e-82		LAMP5
	PSCA	1.98107	3.98e-12	2.91e-11		MMP7	1.20694	4.19e-08	3.11e-07		RHBDL2	2.97502	8.87e-21	2.05e-19		PTGES	3.28191	5.75e-92	4.83e-91		SLC2A1
	HK2	1.97243	3.69e-24	8.86e-22		CAPG	1.20582	5.95e-24	1.43e-21		ANTXR1	2.97414	1.33e-29	1.47e-27		F2R	3.24024	5.62e-119	1.07e-117		NT5E
	SULF2	1.96943	3.55e-21	4.16e-19		ANO1	1.19922	4.59e-23	8.8e-21		RARRES1	2.97157	7.46e-18	1.12e-16		DUOXA2	3.23951	4.31e-56	1.59e-55		ASPN
	CKS2	1.9643	8.73e-18	3.12e-16		MMP1	1.19749	3.51e-09	3.17e-08		SEMA3A	2.96129	1.02e-19	1.99e-18		FAM83E	3.23065	1.25e-98	1.25e-97		MFAP5
	ANXA10	1.95959	1.34e-09	6.22e-09		SPARC	1.19582	1.07e-14	3.03e-13		HK2	2.9544	1.79e-20	3.91e-19		TM4SF5	3.23064	3.08e-74	1.66e-73		GPR87
	TOP2A	1.95734	5.07e-19	2.84e-17		SFN	1.19433	1.7e-26	7.26e-24		HOXC6	2.94454	1.87e-16	2.28e-15		ACSL5	3.23063	8.92e-107	1.14e-105		EGLN3
	HOXC6	1.95621	9.59e-20	6.73e-18		MUC16	1.187	3.22e-19	2.33e-17		KLK6	2.93175	8.71e-07	2.82e-06		VSTM2L	3.21696	3.05e-73	1.6e-72		DLGAP5
	MYOF	1.95541	1.56e-28	1.49e-25		FER1L6	1.1866	1.85e-14	4.95e-13		DPYSL3	2.92719	3.45e-26	1.97e-24		COL11A1	3.2121	1.61e-63	6.85e-63		CCND1
	TSPAN1	1.95476	4.24e-21	4.78e-19		IFI27	1.18612	6.01e-25	1.82e-22		CLDN18	2.91791	0.00108486	0.00217184		FAM3D	3.20082	4.57e-59	1.78e-58		F2R
	RARRES1	1.95112	2.14e-12	1.65e-11		MICAL2	1.18225	1e-26	4.71e-24		CRIP1	2.91757	2.06e-22	6.19e-21		C1QA	3.19471	1.4e-71	7.1e-71		ACSL5
	TNFAIP6	1.94954	6.5e-18	2.47e-16		S100A11	1.17448	9.42e-29	8.86e-26		OLR1	2.91677	2.21e-14	1.99e-13		UBE2C	3.19072	1.9e-107	2.49e-106		FERMT1
	EDIL3	1.94926	3.53e-20	2.85e-18		SERPINB3	1.17301	1.25e-08	1.02e-07		ITGBL1	2.90599	1.48e-15	1.58e-14		VCAN	3.18887	6.07e-86	4.35e-85		DPYSL3
	SULT1C2	1.94926	1.03e-10	5.86e-10		TGM2	1.16927	1.17e-17	6.2e-16		PLN	2.90408	2.56e-12	1.75e-11		AKR1B10	3.16562	1.88e-59	7.41e-59		ITGA3
	SAMD9	1.94651	1.75e-22	2.71e-20		SLC22A3	1.16565	8.79e-17	3.82e-15		TOP2A	2.89594	1.51e-16	1.87e-15		CDA	3.16299	1.04e-88	8.01e-88		TGFBI
	TIMP1	1.94079	1.52e-24	4.13e-22		LAMA3	1.16198	1.73e-31	2.95e-28		HOXB2	2.89393	1.13e-25	5.87e-24		SPDEF	3.15719	2.92e-84	2.02e-83		THBS1
	LEMD1	1.93726	6.86e-20	5.08e-18		EGLN3	1.15948	1.75e-22	3.06e-20		CHST11	2.89045	1.99e-29	2.11e-27		SELPLG	3.15474	2.02e-110	2.91e-109		PXDN
	MXRA5	1.93173	1.24e-24	3.57e-22		CTSK	1.15753	2.21e-12	3.72e-11		TNC	2.88484	5.7e-10	2.86e-09		CORO2A	3.15419	6.41e-132	1.94e-130		ANKRD22
	EPPK1	1.93062	7.66e-19	3.94e-17		IGFL2	1.15602	3.09e-21	3.77e-19		LOX	2.88482	1.7e-22	5.22e-21		BATF	3.15076	1.53e-115	2.55e-114		ITGB4
	SRPX2	1.92262	2.75e-23	5.14e-21		OSBPL3	1.155	2.91e-22	4.88e-20		HOXB3	2.88137	3.02e-17	4.13e-16		S100A4	3.14925	3.86e-56	1.42e-55		DCBLD2
	AGR3	1.91973	8.63e-10	4.15e-09		HEPH	1.14958	6.4e-19	4.44e-17		LST1	2.88027	1.73e-18	2.87e-17		TMC5	3.14458	3.08e-87	2.29e-86		ACTA2
	HOXB3	1.91564	1.85e-25	6.77e-23		CXCL5	1.14954	9.22e-14	2.13e-12		TREM1	2.86678	3.56e-13	2.73e-12		CCL19	3.13673	5.25e-43	1.54e-42		PTPRR
	ADAMTS12	1.90776	2.67e-29	3.41e-26		ADAM28	1.14388	1.47e-16	6.07e-15		GCNT3	2.86468	4.36e-09	1.95e-08		CARD11	3.13159	1.82e-117	3.31e-116		CENPF
	SYTL2	1.90352	1.8e-20	1.61e-18		DUOX2	1.13805	2.75e-07	1.73e-06		PRR5L	2.85557	3.46e-29	3.55e-27		TSPAN8	3.12474	2.76e-59	1.08e-58		FBXO32
	NHS	1.90056	8.41e-26	3.33e-23		ASPM	1.12803	4.37e-18	2.53e-16		FCGR3A	2.85533	1.64e-23	6.01e-22		C15orf48	3.12298	1.32e-82	8.7e-82		NPR3
	AREG	1.89998	5.74e-13	5.02e-12		AP1S3	1.1229	5.69e-21	6.49e-19		SFRP4	2.84701	1.97e-11	1.2e-10		HLA-DQA2	3.12293	2.43e-62	1.01e-61		S100A16
	FOXQ1	1.88712	2.36e-17	7.38e-16		IGFBP3	1.12246	1.91e-27	1.06e-24		CST1	2.84633	1.3e-08	5.44e-08		CKS2	3.12254	8.72e-135	2.84e-133		GPX8
	TFAP2A	1.87293	1.41e-24	3.94e-22		PTPRR	1.11924	7.85e-21	8.48e-19		DLGAP5	2.84094	4.64e-18	7.17e-17		KLF5	3.11728	1.19e-98	1.18e-97		PKM
	F5	1.87218	1.53e-17	5.12e-16		AFAP1-AS1	1.11512	1.84e-19	1.41e-17		SRPX2	2.83329	4.83e-26	2.69e-24		EFNB1	3.09839	2.5e-129	6.91e-128		MUC13
	CDKN2B	1.87018	1.88e-15	3.07e-14		LMO7	1.1114	6.17e-21	6.82e-19		MOXD1	2.82328	5.98e-16	6.79e-15		HMGA1	3.09235	4.21e-98	4.13e-97		TPX2
	LINC01133	1.86332	7.45e-13	6.37e-12		XAF1	1.10989	1.85e-22	3.19e-20		EREG	2.81753	8.95e-08	3.35e-07		BIK	3.08775	2.93e-112	4.44e-111		LYZ
	COL1A1	1.85794	4.33e-23	7.73e-21		CCL18	1.10579	5.25e-09	4.59e-08		AKR1B10	2.81355	5.18e-06	1.5e-05		MDK	3.08536	1.29e-106	1.64e-105		TRIM31
	PLAU	1.85601	1.08e-21	1.41e-19		MALL	1.10552	4.93e-20	4.31e-18		SFRP2	2.80621	1.71e-14	1.57e-13		LGALS4	3.08409	6.36e-45	1.92e-44		DHRS9
	ASPM	1.84963	2.68e-18	1.15e-16		HPGD	1.10488	1.92e-11	2.72e-10		LAMP5	2.79608	1.19e-17	1.72e-16		IL1RN	3.08281	3.16e-89	2.48e-88		BCAS1
	VNN1	1.8466	2.81e-09	1.23e-08		SULF2	1.10415	2.59e-15	8.53e-14		CLIC3	2.79578	6.14e-14	5.22e-13		SEMA3C	3.07185	2.95e-93	2.55e-92		HPGD
	MATN3	1.84232	1.09e-14	1.45e-13		RSAD2	1.10318	1.33e-16	5.55e-15		RAB23	2.79534	3.81e-28	3.12e-26		ECM1	3.07116	4.9e-95	4.44e-94		STYK1
	CRACD	1.8415	3.24e-15	4.95e-14		MXRA5	1.09894	1.37e-16	5.67e-15		HMCN1	2.7934	8.4e-18	1.25e-16		ARL4C	3.06907	6.7e-112	1.01e-110		COL17A1
	AEBP1	1.83826	1.76e-20	1.58e-18		SYTL2	1.09116	4.33e-22	6.96e-20		FOXL1	2.79141	6e-14	5.11e-13		MUC5AC	3.06161	2.98e-48	9.57e-48		RSAD2
	ETV1	1.83573	1.29e-23	2.67e-21		DPYSL3	1.08963	1.93e-14	5.15e-13		TFF1	2.78575	4.23e-05	0.000105817		SCD	3.05784	7.13e-91	5.81e-90		ERO1A
	S100A4	1.82115	1.72e-18	7.94e-17		CORIN	1.08961	1.57e-18	9.83e-17		OSBPL3	2.77325	2.4e-25	1.19e-23		COL8A1	3.05394	8.36e-91	6.8e-90		S100A14
	AK4	1.81988	1.22e-18	5.95e-17		IFI44	1.08793	7.54e-13	1.41e-11		PRDM1	2.76793	1.91e-26	1.14e-24		TMEM45B	3.04632	5.46e-104	6.39e-103		IGFL2
	GBP1	1.81099	7.5e-14	8e-13		LRRN1	1.08692	2.63e-15	8.62e-14		CXCL10	2.76757	9.61e-11	5.38e-10		SRGN	3.03516	1.15e-76	6.57e-76		KLK6
	PMAIP1	1.80967	7.97e-19	4.08e-17		TIMP1	1.08606	2.61e-13	5.39e-12		ZG16B	2.76551	2.17e-08	8.83e-08		ANO1	3.03333	1.5e-115	2.52e-114		CFTR
	CDCA7	1.80236	2.15e-14	2.61e-13		PLEK2	1.08524	5.58e-26	2.19e-23		PTPRR	2.76518	8.28e-11	4.67e-10		CDH3	3.02413	5.79e-92	4.86e-91		ACSM3
	CXCL3	1.79435	2.12e-15	3.4e-14		MELK	1.08524	6.83e-17	3.05e-15		CENPF	2.76481	4.19e-16	4.88e-15		LAPTM5	3.01869	3.07e-76	1.74e-75		MCOLN3
	SERPINB2	1.78946	4.52e-13	4.05e-12		LOXL2	1.08459	1.39e-19	1.09e-17		GAL3ST4	2.76261	1.28e-24	5.52e-23		EZR	3.01503	1.05e-102	1.18e-101		SLC17A4
	PI3	1.7794	1.43e-17	4.85e-16		TPX2	1.08412	3.87e-20	3.58e-18		IFI27	2.75326	7.25e-21	1.71e-19		SLC6A14	3.01361	1.71e-75	9.5e-75		NRG4
	NREP	1.7724	1.43e-24	3.95e-22		SLCO1B3	1.08262	2.87e-09	2.64e-08		PFKP	2.73442	4.83e-24	1.93e-22		LGALS1	3.00562	9.12e-75	4.99e-74		RBP1
	PTGS2	1.76378	2.49e-09	1.1e-08		F2R	1.08085	8.04e-20	6.75e-18		COL5A2	2.72746	7.86e-31	1.12e-28		HLA-C	3.00486	1.12e-110	1.63e-109		CHRM3
	ARL4C	1.7628	3.07e-18	1.29e-16		PPARG	1.07643	3.53e-15	1.12e-13		CD109	2.72629	3.49e-21	8.58e-20		MMP28	2.99804	1.03e-101	1.13e-100		PBLD
	COL6A3	1.75926	1.26e-20	1.25e-18		IGF2BP3	1.07626	3.89e-18	2.26e-16		KIF23	2.7232	2.25e-20	4.83e-19		RFLNA	2.99596	1.01e-94	9.06e-94		TCEA3
	ZG16B	1.75512	3.46e-16	7.25e-15		FNDC1	1.07609	7.36e-14	1.75e-12		TMC5	2.71971	1.28e-13	1.04e-12		DMBT1	2.99284	3.24e-45	9.86e-45		SEC11C
	EPYC	1.75101	8.07e-09	3.24e-08		DGKH	1.07327	2.54e-19	1.88e-17		LILRB4	2.71413	3.13e-21	7.76e-20		MXRA5	2.98378	7.3e-81	4.63e-80		LIFR
	FHL2	1.74962	1.96e-24	5.13e-22		S100A16	1.07315	1.38e-23	3.02e-21		EPHA4	2.71295	4.85e-14	4.19e-13		APOE	2.978	1.08e-52	3.75e-52		SPX
	BGN	1.74945	8.02e-22	1.08e-19		MFAP5	1.07223	3.53e-09	3.19e-08		SPRR3	2.70967	4.66e-05	0.000115992		EFNB2	2.97106	7.28e-149	3.93e-147		SLC7A2
	CAPG	1.74432	6.27e-28	4.87e-25		OAS1	1.06996	7.47e-23	1.34e-20		OLFML2B	2.70719	5.52e-23	1.84e-21		ITGB4	2.96754	2.63e-80	1.64e-79		PAK3
	ISLR	1.74296	1.85e-18	8.43e-17		MKI67	1.06879	2.39e-18	1.45e-16		CORO2A	2.70351	5.83e-19	1.03e-17		CST6	2.96204	1.65e-57	6.26e-57		SEL1L
	CEACAM7	1.73975	1.45e-09	6.67e-09		IL2RG	1.06658	1.7e-17	8.69e-16		RHOF	2.69954	7.04e-17	9.14e-16		FSCN1	2.95435	1.91e-110	2.75e-109		SLC4A4
	CDK1	1.73165	4.5e-19	2.55e-17		AREG	1.06409	7.14e-09	6.08e-08		FBXO32	2.69485	8.74e-22	2.35e-20		MT-CO1	2.95126	2.02e-73	1.06e-72		BTG2
	CTSK	1.72968	6.92e-17	1.85e-15		SFRP4	1.06252	3.05e-07	1.9e-06		ZNF469	2.69415	6.44e-25	2.96e-23		COL4A1	2.93645	9.24e-94	8.08e-93		GPT2
	BIK	1.72806	2.92e-24	7.19e-22		MAL2	1.06146	1.43e-10	1.68e-09		DMBT1	2.69209	7.25e-05	0.000174968		CD55	2.93582	1.21e-92	1.03e-91		C6
	LAMA4	1.7266	1.73e-16	4.07e-15		FBN1	1.05956	4.36e-10	4.7e-09		CMTM3	2.69002	4.15e-30	5.04e-28		C1QC	2.93117	1.38e-63	5.89e-63		NRCAM
	AMIGO2	1.72567	3.47e-22	5.08e-20		CD55	1.05811	3.51e-28	2.54e-25		ITGA1	2.6888	3.57e-33	9.53e-31		AGR3	2.93055	1.12e-67	5.21e-67		REG3G
	CENPU	1.7251	1.82e-17	5.95e-16		SRPX2	1.05476	2.29e-12	3.83e-11		ADAM19	2.6828	1.04e-22	3.31e-21		MATN3	2.92804	2.18e-81	1.4e-80		CXCL12
	TMEM158	1.72488	6.19e-19	3.34e-17		OLFML2B	1.05467	1.96e-12	3.32e-11		CRACD	2.67825	1.16e-19	2.25e-18		AREG	2.92709	9.54e-77	5.46e-76		F8
	CSTA	1.72243	1.63e-14	2.05e-13		PKM	1.05379	1.18e-21	1.61e-19		TCN1	2.67237	2.58e-07	9.05e-07		RAB31	2.92297	5.98e-106	7.43e-105		MT1F
	IFI6	1.72218	3.46e-16	7.25e-15		SLC16A4	1.053	1.09e-13	2.44e-12		THY1	2.67237	5.68e-24	2.25e-22		ST6GALNAC1	2.92226	1.29e-76	7.38e-76		F11
	SLC16A4	1.71886	4.96e-17	1.39e-15		DLGAP5	1.05211	5.02e-17	2.31e-15		ISLR	2.66842	2.18e-21	5.47e-20		HK2	2.91495	1.59e-102	1.78e-101		CTNND2
	ARL14	1.7184	6.33e-09	2.6e-08		STYK1	1.05042	8.62e-29	8.54e-26		SLC16A1	2.66268	9.3e-24	3.54e-22		SEMA7A	2.91366	3.85e-88	2.92e-87		GAS2
	TMPRSS3	1.7166	1.44e-17	4.88e-16		EPHA4	1.04655	1.02e-19	8.32e-18		SPON1	2.65968	7.31e-15	7.05e-14		CAVIN1	2.91126	9.08e-109	1.24e-107		NUCB2
	ABHD17C	1.71612	2.79e-18	1.19e-16		PLA2R1	1.04505	6.09e-19	4.28e-17		IL1R2	2.65792	7.05e-12	4.56e-11		SDR16C5	2.91058	3.77e-88	2.87e-87		RGN
	MALL	1.71389	5.2e-16	1.02e-14		ENO2	1.04409	9.03e-18	4.92e-16		MAD2L1	2.6539	1.14e-15	1.24e-14		SFTA2	2.90806	8.83e-62	3.64e-61		EPHX2
	TFF2	1.71218	2.95e-06	7.88e-06		INPP4B	1.04398	2.62e-20	2.59e-18		TPM2	2.65239	1.26e-24	5.47e-23		AHR	2.9073	9.09e-138	3.3e-136		IL22RA1
	THY1	1.71042	8.84e-19	4.43e-17		CDCP1	1.04212	5.27e-23	1e-20		NEK2	2.64805	5.18e-13	3.88e-12		BAIAP2L2	2.90451	2.64e-86	1.91e-85		TMEM97
	MET	1.70997	8.18e-23	1.34e-20		ADAM9	1.04189	3.16e-21	3.83e-19		VNN1	2.64492	1.66e-09	7.87e-09		LIF	2.89829	1.26e-88	9.68e-88		SYBU
	ISG15	1.70845	5.51e-23	9.26e-21		DCBLD2	1.03988	3e-18	1.76e-16		MRVI1	2.64388	1.1e-21	2.91e-20		CLIC1	2.88512	2.99e-120	5.99e-119		REG3A
	OSBPL3	1.70601	2.22e-23	4.23e-21		LOX	1.0391	3.78e-10	4.13e-09		CYP1B1	2.64331	1.86e-14	1.7e-13		S100A2	2.88474	4.6e-40	1.28e-39		SLC3A1
	ZNF521	1.70598	1.82e-15	2.99e-14		LAMP5	1.03737	5.23e-13	1e-11		NPTX1	2.63144	1.91e-11	1.17e-10		MMP2	2.88109	8.1e-56	2.97e-55		GLS2
	CEP55	1.70589	1.45e-20	1.36e-18		SULT1C2	1.03192	1.53e-09	1.47e-08		AK4	2.6287	1.51e-15	1.6e-14		COL12A1	2.87668	4.58e-77	2.64e-76		LMO3
	XDH	1.70562	3.86e-11	2.37e-10		PXDN	1.03177	2.09e-13	4.41e-12		TNFSF4	2.62839	1.83e-19	3.47e-18		FNDC1	2.87587	2.72e-82	1.78e-81		DPP10
	KCNK1	1.70148	1.51e-20	1.4e-18		TGFBI	1.03088	1.94e-15	6.53e-14		DEPDC1B	2.62521	4e-11	2.35e-10		CPXM1	2.86595	2.11e-80	1.32e-79		FAM3B
	MLPH	1.69988	6.01e-19	3.28e-17		KLK6	1.02959	3.28e-16	1.24e-14		FHL2	2.62355	1.5e-30	1.98e-28		IGFBP7	2.85041	9.57e-89	7.41e-88		DPEP1
	SFRP2	1.69988	3.08e-11	1.93e-10		ASPN	1.01931	3.99e-11	5.29e-10		KRT23	2.62242	3.74e-06	1.1e-05		GEM	2.85015	9.9e-87	7.23e-86		MT1G
	STEAP1	1.69977	1.27e-21	1.64e-19		GPX8	1.01913	9.01e-15	2.59e-13		ARHGAP42	2.62195	1.5e-26	9.05e-25		BASP1	2.84085	2.62e-99	2.66e-98		C5
	CYP1B1	1.69935	1.15e-09	5.41e-09		ERO1A	1.01876	3.75e-23	7.36e-21		DUOX2	2.61812	5.55e-06	1.6e-05		SYT13	2.8216	1.14e-95	1.05e-94		PDK4
	S100A11	1.6993	1.66e-33	1.67e-29		NRP2	1.01545	8.1e-20	6.77e-18		CST6	2.61611	5.86e-07	1.94e-06		PLAUR	2.81802	7.46e-99	7.47e-98		HOMER2
	IGFBP5	1.69464	5.4e-17	1.49e-15		CXCL10	1.01484	2.83e-08	2.17e-07		ISG15	2.61217	3.59e-14	3.15e-13		SGPP2	2.8178	1.3e-118	2.46e-117		EPB41L4B
	TPM2	1.6943	7.71e-16	1.43e-14		SULT1B1	1.01407	2.5e-10	2.82e-09		MSR1	2.60684	3.14e-20	6.61e-19		LY6E	2.81589	8.49e-68	3.97e-67		ADH1B
	KLF5	1.69082	3.77e-15	5.66e-14		OCIAD2	1.0138	8.99e-17	3.88e-15		PMAIP1	2.60619	3.73e-17	5.05e-16		CTSS	2.81197	1.2e-86	8.77e-86		SLC16A10
	DACT1	1.68288	2.2e-18	9.66e-17		DDX60	1.01256	2.16e-16	8.52e-15		BUB1	2.60497	1.21e-14	1.13e-13		PNMA1	2.811	3.71e-150	2.13e-148		TPST2
	NNMT	1.68059	1.04e-14	1.39e-13		DSG3	1.01188	2.5e-11	3.45e-10		ECM1	2.60221	7.33e-17	9.5e-16		VSIG1	2.80797	3.62e-51	1.22e-50		REG1A
	ADAM28	1.67967	4.35e-17	1.24e-15		KRT23	1.01154	5.56e-09	4.85e-08		TFF2	2.60206	0.000721875	0.00148675		PLEK2	2.80509	9.44e-82	6.11e-81		AZGP1
	SCD	1.67931	1.7e-16	4.02e-15		AK4	1.01024	2.11e-19	1.58e-17		ACTA2	2.59842	5.49e-31	8.18e-29		GNA15	2.80462	6.4e-117	1.12e-115		SLC43A1
	NFE2L3	1.67354	1.63e-22	2.57e-20		EFNB2	1.00313	2.5e-21	3.15e-19		CDC20	2.59716	8.5e-14	7.07e-13		HLA-E	2.80256	6.3e-108	8.34e-107		NR5A2
	SLC2A3	1.67353	7.05e-12	4.91e-11		COL8A1	1.0026	2.95e-17	1.43e-15		ASPM	2.59458	2.25e-15	2.34e-14		SMIM24	2.79999	8.01e-59	3.11e-58		ACADL
	FBN1	1.66857	2.31e-14	2.78e-13		GLS2	-1.00021	2.81e-14	7.29e-13		RAB31	2.59439	1.16e-33	3.32e-31		RAC2	2.79917	4.02e-97	3.84e-96		BNIP3
	NEK2	1.66728	3.15e-18	1.31e-16		PDCD4	-1.00063	1.13e-17	6.02e-16		GPX2	2.58796	3.75e-08	1.47e-07		LTBP1	2.79347	4.64e-105	5.62e-104		PRSS3
	CORO2A	1.66676	7e-15	9.95e-14		ADHFE1	-1.00288	4.59e-20	4.11e-18		UBE2T	2.58502	1.6e-18	2.67e-17		EDIL3	2.79228	3.39e-107	4.41e-106		ABAT
	OLFM4	1.662	6.62e-05	0.00014466		DPEP1	-1.00491	1.45e-10	1.72e-09		MYOF	2.58127	2.64e-32	5.41e-30		CCL5	2.79072	3.19e-79	1.94e-78		P2RX1
	CP	1.65757	1.49e-10	8.24e-10		ACSM3	-1.00704	2.28e-09	2.14e-08		ZNF365	2.58053	3.7e-16	4.34e-15		FDCSP	2.79022	8.51e-37	2.24e-36		BACE1
	TRIM59	1.65724	3.69e-23	6.77e-21		PCSK1	-1.00768	1.39e-14	3.82e-13		KLK7	2.57884	5.41e-05	0.000133388		TPX2	2.78014	2.62e-115	4.37e-114		GATM
	TGM2	1.65722	2.07e-18	9.21e-17		SEL1L	-1.00812	2.97e-13	6.04e-12		DACT1	2.57198	2.1e-22	6.27e-21		HLA-DQB2	2.77718	5.3e-83	3.53e-82		KCNJ16
	NUSAP1	1.65246	2.17e-18	9.56e-17		F8	-1.00911	3.85e-12	6.17e-11		HAVCR2	2.56779	2.49e-22	7.34e-21		CLDN2	2.7741	5.84e-40	1.62e-39		CPB1
	TWIST1	1.64798	1.82e-16	4.23e-15		SYBU	-1.01123	4.64e-13	9.02e-12		PLAUR	2.56665	7.05e-24	2.75e-22		SDC4	2.76849	2.15e-83	1.44e-82		SLC39A5
	KRT6A	1.64775	3.68e-10	1.9e-09		SLC38A3	-1.01614	6.15e-12	9.51e-11		CCNA2	2.56483	2.63e-18	4.24e-17		CSTB	2.76548	3.56e-110	5.09e-109		SLC1A2
	IFI44L	1.64435	2.18e-13	2.08e-12		UNC79	-1.03364	2.91e-19	2.13e-17		XDH	2.56426	1.23e-11	7.7e-11		HLA-DPB1	2.76202	1.94e-69	9.37e-69		PAIP2B
	ADAM9	1.64356	5.99e-25	1.89e-22		SHISAL2B	-1.03822	2.29e-12	3.83e-11		WNT2	2.55836	4.89e-18	7.53e-17		OLFM4	2.76035	1.59e-16	2.93e-16		GPHA2
	MAL2	1.64033	2.34e-14	2.81e-13		P2RX1	-1.04015	5.79e-14	1.4e-12		TMEM154	2.5563	4.04e-20	8.36e-19		COL4A2	2.76028	3.47e-92	2.93e-91		LGALS2
	NDC80	1.6403	3.34e-18	1.38e-16		GAS2	-1.04063	8.17e-17	3.58e-15		PHLDA2	2.55501	1.81e-16	2.21e-15		GALNT5	2.73139	6.32e-92	5.3e-91		TRHDE
	CLDN11	1.63826	7.05e-11	4.13e-10		ALDH1A1	-1.04167	1.01e-16	4.33e-15		VDR	2.55276	1.2e-32	2.61e-30		VNN1	2.72919	9.86e-62	4.06e-61		ERO1B
	ADGRF1	1.63712	2.56e-19	1.58e-17		OR4D5	-1.04898	1.19e-14	3.32e-13		HMGA2	2.5526	3.17e-06	9.49e-06		EPHA2	2.71978	1.36e-84	9.45e-84		CELA3A
	INPP4B	1.63462	2.03e-17	6.46e-16		SLC3A1	-1.05399	4.12e-09	3.68e-08		UBASH3B	2.55078	2.68e-20	5.72e-19		LIPH	2.71962	1.07e-97	1.04e-96		PNLIP
	BCL2A1	1.63143	2.05e-10	1.1e-09		EPHX1	-1.05469	2.05e-21	2.66e-19		ACSL5	2.546	1.85e-17	2.6e-16		PMEPA1	2.71541	3.96e-79	2.41e-78		AOX1
	HOXB7	1.63087	5.42e-25	1.74e-22		MUC15	-1.05764	8.57e-13	1.58e-11		TGM2	2.54466	1.09e-22	3.48e-21		CRISP3	2.71464	1.43e-28	3.26e-28		REG1B
	ANXA1	1.62747	1.05e-15	1.87e-14		ESRRG	-1.06331	1.9e-20	1.92e-18		IGLV1-44	2.54227	1.44e-05	3.88e-05		CCN2	2.70251	6.7e-50	2.22e-49		KIAA1324
	GLT8D2	1.62527	1.71e-13	1.69e-12		PBLD	-1.06762	9.55e-14	2.18e-12		ECT2	2.52999	5.94e-21	1.42e-19		NT5E	2.69844	1.86e-106	2.35e-105		PSAT1
	IFI44	1.62127	1.23e-18	5.95e-17		IL22RA1	-1.08282	1.06e-09	1.06e-08		TIMP1	2.52826	1.3e-23	4.83e-22		TGM2	2.69631	8.02e-63	3.36e-62		EGF
	LOXL1	1.61582	6.9e-20	5.08e-18		RBP1	-1.08468	9.13e-12	1.38e-10		NHS	2.5241	1.95e-19	3.68e-18		MARVELD1	2.69104	6.45e-132	1.95e-130		CEL
	NCEH1	1.61163	3.33e-20	2.72e-18		SLC1A2	-1.08569	3.94e-14	9.85e-13		PI15	2.5238	5.12e-10	2.58e-09		COL8A2	2.68823	4.06e-92	3.42e-91		PM20D1
	LRRN1	1.61156	1.11e-18	5.52e-17		SEC11C	-1.08902	1.58e-18	9.9e-17		SLPI	2.52151	1.97e-13	1.55e-12		AC022966.1	2.688	2.38e-165	2.41e-163		FGL1
	CENPK	1.61012	4.24e-16	8.62e-15		SV2B	-1.09252	2e-19	1.51e-17		NFE2L3	2.5194	1.59e-19	3.05e-18		PTK6	2.68605	1.42e-74	7.74e-74		IAPP
	PRRX1	1.60966	1.04e-14	1.39e-13		ARSL	-1.10011	2.22e-10	2.53e-09		JPT1	2.51912	8.25e-26	4.39e-24		GAPDH	2.68293	1.7e-99	1.73e-98		RBPJL
	MAD2L1	1.60874	2.85e-16	6.18e-15		MT1F	-1.10354	1.51e-13	3.28e-12		TBC1D2	2.5161	7e-24	2.74e-22		SERPINA1	2.68047	9.7e-42	2.78e-41		ANPEP
	SPOCK1	1.60791	1.07e-19	7.34e-18		CELP	-1.10717	7.33e-09	6.24e-08		PTGS2	2.51606	1.05e-08	4.47e-08		CCL20	2.67744	1.46e-58	5.65e-58		CTRC
	TSPAN8	1.6061	2.7e-09	1.18e-08		TSPAN7	-1.10767	1.12e-15	3.9e-14		TFAP2A	2.51489	9.82e-12	6.25e-11		TAGLN2	2.67613	3.54e-104	4.15e-103		KLK1
	CDH3	1.60038	2.59e-20	2.19e-18		CHRM3	-1.11299	1.42e-12	2.49e-11		CHSY3	2.51304	1.8e-28	1.57e-26		CDHR2	2.67601	3.03e-71	1.53e-70		PLA2G1B
	TPRG1	1.59951	5.56e-17	1.53e-15		LPAR3	-1.11793	1.37e-13	3.02e-12		P4HA3	2.51246	2.16e-18	3.53e-17		GJA1	2.67254	1.56e-94	1.39e-93		CPA1
	SERPINB3	1.59887	3.19e-10	1.66e-09		NIBAN1	-1.12233	2.3e-16	9.04e-15		C5orf46	2.5076	4.05e-10	2.08e-09		PERP	2.66932	7.97e-121	1.63e-119		GP2
	PMEPA1	1.59774	2.08e-25	7.35e-23		TENT5C	-1.12351	5.52e-18	3.12e-16		CXCR4	2.49577	3.72e-18	5.85e-17		FOSL1	2.66809	2.33e-80	1.46e-79		CLPS
	COL8A2	1.59711	1.78e-19	1.15e-17		GPT2	-1.12459	2.89e-09	2.66e-08		TMEM158	2.48901	1.2e-14	1.12e-13		SULF2	2.66397	1.77e-111	2.63e-110		GNMT
	FAM83D	1.5954	7.26e-14	7.79e-13		EPB41L4B	-1.13436	2.84e-15	9.24e-14		FAR2	2.48844	5e-17	6.63e-16		MYOF	2.66175	2.82e-112	4.28e-111		CPA2
	MUC16	1.59446	1.35e-11	8.96e-11		SLC16A10	-1.13589	6e-12	9.29e-11		NCF2	2.48808	7.72e-20	1.54e-18		TRIM31	2.66066	6.73e-70	3.3e-69		PDIA2
	PLXDC2	1.59375	3.44e-15	5.22e-14		CLU	-1.13682	1.73e-18	1.07e-16		UBE2C	2.48789	9.18e-16	1.02e-14		CDH17	2.65943	2.7e-50	8.98e-50		ERP27
	CD55	1.58718	5.42e-19	2.98e-17		CCDC141	-1.14407	3.22e-22	5.31e-20		ANGPTL2	2.48701	1.49e-17	2.12e-16		TRIM29	2.65792	3.99e-58	1.53e-57		PNLIPRP1
	EPS8L3	1.57805	2.15e-11	1.37e-10		TCEA3	-1.14795	4.18e-14	1.04e-12		DUOXA2	2.48553	4.04e-05	0.000101492		FBLN2	2.65651	1.46e-81	9.43e-81		TMED6
	CRNDE	1.57692	1.19e-14	1.56e-13		DPT	-1.14818	5.3e-13	1.01e-11		APOL1	2.48402	3.2e-20	6.74e-19		WFDC2	2.65414	1.16e-51	3.96e-51		CELA2B
	ELOVL6	1.57452	4.2e-17	1.21e-15		MCOLN3	-1.15441	6.87e-21	7.51e-19		SHCBP1	2.48089	6.17e-19	1.08e-17		TREM2	2.65185	7.18e-78	4.23e-77		AQP8
	LOXL2	1.5742	2.07e-21	2.56e-19		CHST9	-1.18187	2.72e-14	7.07e-13		FOXF1	2.47989	1.47e-20	3.25e-19		MT-CO3	2.64897	1.17e-79	7.17e-79		SYCN
	JPT1	1.57197	5.22e-23	8.86e-21		SPX	-1.1819	1.04e-11	1.55e-10		LY75	2.47886	4.81e-24	1.93e-22		CD52	2.64767	7.54e-56	2.77e-55		CTRL
	ADCY7	1.56884	1.1e-16	2.77e-15		NUCB2	-1.18351	2.72e-16	1.04e-14		LRRC15	2.47489	3.52e-08	1.39e-07		APOC1	2.6151	4.14e-49	1.35e-48		SERPINI2
	CCL18	1.56814	1.83e-08	6.96e-08		TPST2	-1.1906	2.17e-12	3.67e-11		DAPP1	2.47281	4.89e-21	1.18e-19		HOXB7	2.6131	8.81e-102	9.65e-101		ALB
	C1GALT1	1.55927	8.77e-18	3.13e-16		PROX1	-1.19431	5.31e-18	3.02e-16		MKI67	2.46906	7.17e-14	6.03e-13		CLRN3	2.61163	4.48e-71	2.25e-70
	LRRC15	1.55567	1.76e-16	4.14e-15		C7	-1.19503	4.21e-09	3.75e-08		BNC2	2.4676	7.64e-18	1.14e-16		TMEM176B	2.60999	4.57e-73	2.4e-72
	MBOAT2	1.55255	5.21e-27	2.93e-24		ABAT	-1.19565	6.64e-19	4.59e-17		SLC22A3	2.46653	4.88e-12	3.23e-11		EMB	2.60922	2.32e-130	6.61e-129
	CRISPLD1	1.55136	1.79e-12	1.41e-11		REG3G	-1.20889	2.31e-07	1.48e-06		MMP2	2.46617	1.7e-18	2.83e-17		LGALS3	2.60594	1.51e-69	7.34e-69
	GBP3	1.55024	2.03e-11	1.3e-10		FLRT2	-1.21236	3.96e-20	3.65e-18		PSCA	2.4653	0.000110907	0.00025997		EDNRA	2.60384	7.78e-105	9.33e-104
	INAVA	1.55006	2.74e-16	5.95e-15		LIFR	-1.21447	1.19e-19	9.49e-18		SPARC	2.46356	5.37e-35	2.36e-32		CDC20	2.60237	1.02e-98	1.01e-97
	SPRR1B	1.54755	4.21e-09	1.78e-08		TFPI2	-1.22387	8.52e-13	1.58e-11		NDNF	2.46315	4.22e-10	2.16e-09		CAPN8	2.60098	3.08e-47	9.71e-47
	MPZL2	1.54623	5.07e-19	2.84e-17		PSAT1	-1.23066	1.6e-11	2.3e-10		PDE4B	2.45202	2.31e-15	2.39e-14		FOXL1	2.60084	1.46e-85	1.04e-84
	LY96	1.54587	6.36e-10	3.14e-09		SLC39A5	-1.23166	5.07e-13	9.76e-12		PRRX1	2.44891	1.9e-21	4.86e-20		CD248	2.59104	1.5e-78	9.01e-78
	DDX60	1.54484	9.63e-17	2.47e-15		CD36	-1.23324	9.47e-13	1.72e-11		CD86	2.44271	2.88e-19	5.34e-18		PRR15	2.5898	4.18e-96	3.9e-95
	EPSTI1	1.5442	1.64e-16	3.89e-15		GC	-1.2376	6.16e-09	5.32e-08		TDO2	2.44117	2.37e-11	1.43e-10		B4GALT5	2.58727	1.24e-147	6.37e-146
	ABCG1	1.54408	1.03e-14	1.37e-13		CTNND2	-1.24199	1.78e-17	9.07e-16		IFI6	2.43734	6.48e-12	4.22e-11		CDR2L	2.57851	9.71e-129	2.62e-127
	LAMP5	1.54192	3.59e-15	5.43e-14		MT1G	-1.2604	3.6e-12	5.81e-11		HSD11B1	2.4353	2.12e-13	1.66e-12		CMTM3	2.5761	6.3e-99	6.32e-98
	PLAUR	1.53996	3.23e-21	3.81e-19		PKHD1	-1.26623	4.52e-08	3.34e-07		BST1	2.43306	1.4e-22	4.36e-21		UBE2T	2.56825	9.57e-131	2.76e-129
	DCBLD1	1.53753	3.1e-28	2.61e-25		EPHX2	-1.27138	1.05e-23	2.36e-21		BGN	2.43253	1.81e-22	5.5e-21		PYGB	2.56677	5.33e-116	9.05e-115
	TNFRSF11B	1.53714	2.42e-14	2.89e-13		GRB14	-1.27283	7.79e-16	2.8e-14		CLDN11	2.43244	5.27e-11	3.05e-10		FERMT1	2.56024	7.87e-101	8.35e-100
	IL1R2	1.53665	1.24e-12	1.01e-11		AZGP1	-1.27798	1.95e-09	1.86e-08		DIO2	2.42912	1.78e-15	1.87e-14		ANGPTL2	2.55897	8.78e-95	7.9e-94
	DTL	1.5352	1.43e-18	6.78e-17		CXCL12	-1.27821	1.2e-20	1.25e-18		NPR3	2.42546	6.92e-10	3.43e-09		SLC6A6	2.55385	1.7e-113	2.68e-112
	LINC00342	1.5316	3.67e-17	1.07e-15		SPINK1	-1.28285	1.07e-05	4.87e-05		CKS2	2.42543	7.57e-18	1.13e-16		LCP1	2.55313	6.22e-70	3.06e-69
	KCNN4	1.52976	1.44e-20	1.36e-18		RGN	-1.28959	1.14e-16	4.79e-15		BCAS1	2.42117	2.75e-07	9.59e-07		PITX1	2.54719	4.09e-72	2.1e-71
	ENO2	1.52912	2.75e-20	2.31e-18		BNIP3	-1.29655	5.59e-13	1.07e-11		OAS3	2.41331	3.88e-15	3.92e-14		NMU	2.54702	6.96e-68	3.26e-67
	SLC2A1	1.52355	5.5e-19	3.01e-17		GSTA1	-1.30387	3.96e-14	9.87e-13		MXRA5	2.41155	1.51e-19	2.9e-18		CEACAM1	2.54639	1.73e-100	1.82e-99
	NT5E	1.52258	1.91e-11	1.23e-10		DPP10	-1.30695	6.53e-15	1.94e-13		PPARG	2.41101	6.19e-12	4.04e-11		OAS2	2.54625	2.26e-78	1.35e-77
	RACGAP1	1.51745	1.91e-18	8.64e-17		BTG2	-1.31655	4.44e-23	8.62e-21		PKM	2.40699	8.65e-23	2.78e-21		SLC45A3	2.53095	2.66e-96	2.49e-95
	TRIB2	1.5174	1.35e-20	1.3e-18		C5	-1.31872	9.35e-18	5.08e-16		SPRR1B	2.40188	0.000182059	0.000413626		PADI1	2.5281	7.95e-46	2.44e-45
	ISM1	1.5148	3.58e-14	4.12e-13		GSTA2	-1.33103	2.76e-14	7.17e-13		LOXL1	2.40008	4.36e-21	1.06e-19		MAL2	2.52744	7.9e-89	6.13e-88
	ANOS1	1.51385	1.33e-20	1.29e-18		FAM3B	-1.33167	1.38e-08	1.12e-07		S100A16	2.3978	8.31e-25	3.73e-23		THY1	2.52736	4.09e-73	2.15e-72
	ANXA3	1.50903	2.75e-17	8.44e-16		REG1A	-1.33354	1.18e-05	5.32e-05		COL1A2	2.39633	1.51e-27	1.12e-25		ACTA2	2.52363	1.17e-52	4.05e-52
	GPR137B	1.50642	2.81e-18	1.2e-16		TMEM97	-1.3337	3.47e-09	3.14e-08		LOXL2	2.39518	2.1e-13	1.65e-12		FXYD5	2.51639	5.98e-90	4.77e-89
	GNB4	1.5028	9.35e-14	9.77e-13		SLC30A8	-1.33742	3.26e-09	2.97e-08		CCND1	2.3924	2.14e-13	1.68e-12		ACTG1	2.51523	4.39e-88	3.33e-87
	ADGRG6	1.5018	1.09e-15	1.93e-14		TTN	-1.34787	7.03e-22	1.06e-19		PTGIS	2.39191	8.17e-16	9.07e-15		VILL	2.51276	1.15e-74	6.28e-74
	MUC5B	1.50138	6.2e-10	3.07e-09		DCDC2	-1.34925	2.07e-11	2.91e-10		IDO1	2.38811	1.16e-06	3.69e-06		C1QB	2.50846	1.81e-48	5.84e-48
	ASPN	1.50044	2.2e-12	1.69e-11		TTR	-1.35827	1.11e-05	5.07e-05		CCNB2	2.38391	6.79e-13	5.01e-12		MYADM	2.50583	1.84e-108	2.48e-107
	IRAK3	1.49628	3.31e-12	2.46e-11		BACE1	-1.36505	3.11e-16	1.18e-14		SERPINB2	2.38222	6.04e-06	1.72e-05		AXL	2.50414	1.07e-104	1.28e-103
	MGLL	1.49428	1.21e-20	1.22e-18		HOMER2	-1.36713	4.03e-13	7.94e-12		AEBP1	2.38212	2.34e-18	3.81e-17		CAPN5	2.50004	2.56e-90	2.06e-89
	LGALS4	1.49343	3.92e-07	1.2e-06		PRSS3	-1.37636	9.1e-10	9.23e-09		PRRG1	2.37578	2.3e-26	1.35e-24		LBH	2.50003	3.81e-106	4.77e-105
	TOX3	1.49234	6.73e-10	3.31e-09		MIR217	-1.37655	5.01e-14	1.23e-12		OAS2	2.37549	4.17e-13	3.17e-12		TOP2A	2.49621	6.65e-104	7.75e-103
	MFAP5	1.49018	4.3e-09	1.82e-08		GRPR	-1.38539	7.2e-13	1.35e-11		PRR15	2.37472	6.33e-14	5.36e-13		HLA-DQB1	2.48534	8.4e-50	2.77e-49
	SLC39A10	1.48766	6.64e-21	7.2e-19		GNMT	-1.39174	1.57e-11	2.27e-10		CAPG	2.37308	3.8e-26	2.16e-24		DHRS9	2.48478	3.24e-44	9.66e-44
	MN1	1.48718	2.99e-16	6.42e-15		CFTR	-1.40476	3.78e-06	1.9e-05		TPX2	2.37283	2.24e-14	2.02e-13		RRAS	2.48229	6.05e-109	8.3e-108
	PLXNC1	1.48573	2.57e-13	2.41e-12		SLC43A1	-1.40891	2.71e-16	1.04e-14		CSTA	2.36165	1.51e-11	9.37e-11		MDFI	2.48095	1.51e-98	1.5e-97
	ANTXR2	1.48411	1.45e-18	6.84e-17		PAK3	-1.41007	7.12e-16	2.56e-14		EFNB2	2.35737	1.01e-24	4.47e-23		HLA-DQA1	2.47705	3.54e-64	1.53e-63
	GPR87	1.48292	2.9e-12	2.18e-11		ADH1B	-1.41796	9.66e-13	1.75e-11		PADI1	2.35682	1.59e-05	4.26e-05		OASL	2.47418	1.7e-81	1.09e-80
	F2RL2	1.4826	6.43e-10	3.17e-09		LGALS2	-1.44783	1.74e-17	8.87e-16		F2RL2	2.35569	1.62e-10	8.75e-10		CAPG	2.47392	6.5e-72	3.33e-71
	MYL9	1.48164	1.87e-11	1.21e-10		C6	-1.4499	7.23e-14	1.72e-12		PRG4	2.35167	1.6e-08	6.63e-08		ATP1B1	2.4694	2.46e-74	1.33e-73
	PLAAT4	1.48148	2.41e-15	3.81e-14		PRSS2	-1.45134	7.74e-07	4.43e-06		C4BPB	2.34244	8.62e-08	3.23e-07		PFKP	2.46587	1.01e-115	1.71e-114
	DPY19L1	1.47672	7.53e-25	2.34e-22		GPHA2	-1.45337	1.07e-11	1.6e-10		NNMT	2.33783	5.15e-25	2.41e-23		FSTL1	2.45799	2.38e-82	1.56e-81
	LGALS1	1.47666	1.79e-19	1.16e-17		SST	-1.45725	1.62e-12	2.79e-11		DHRS9	2.33783	2.31e-05	6.02e-05		APLNR	2.45759	9.95e-78	5.84e-77
	DGKH	1.47554	9.52e-22	1.27e-19		SLC17A4	-1.46264	9.44e-13	1.72e-11		SFTA2	2.33538	1.68e-07	6.03e-07		TOR4A	2.45482	3.54e-112	5.35e-111
	TNFSF4	1.47426	1.58e-20	1.46e-18		GUCA1C	-1.47542	3.01e-13	6.1e-12		MDK	2.33202	1.63e-18	2.71e-17		DKK1	2.45188	1.12e-54	4.05e-54
	MMP2	1.47345	6.53e-15	9.32e-14		FABP4	-1.49391	4.94e-08	3.61e-07		GDA	2.33006	5.46e-09	2.41e-08		SLC5A1	2.44816	7.57e-76	4.25e-75
	FXYD5	1.47328	1.83e-19	1.17e-17		PM20D1	-1.49877	7.77e-12	1.19e-10		IRAK2	2.32888	3.04e-16	3.6e-15		LTBP2	2.44406	7.7e-92	6.44e-91
	MAP4K4	1.4714	5.91e-21	6.51e-19		OR8D4	-1.50075	2.54e-16	9.83e-15		SLC24A3	2.32838	4.75e-18	7.32e-17		PLPP4	2.44337	2.3e-74	1.25e-73
	PRDM1	1.46492	7.84e-12	5.41e-11		SLC4A4	-1.50897	7.38e-09	6.28e-08		ANTXR2	2.32801	8.53e-27	5.39e-25		ARF6	2.44038	2.29e-170	2.84e-168
	BUB1B	1.46109	1.8e-17	5.9e-16		PDK4	-1.5179	1.59e-15	5.49e-14		BCAR3	2.32568	1.82e-17	2.56e-16		RGS10	2.43857	6.71e-115	1.1e-113
	PFKP	1.4533	6.85e-24	1.5e-21		BEX1	-1.53463	1.49e-16	6.11e-15		HPGD	2.32265	1.99e-08	8.14e-08		TTYH3	2.43844	1.74e-118	3.27e-117
	EGLN3	1.45097	9.18e-14	9.61e-13		CPB1	-1.55105	1.02e-06	5.71e-06		LAYN	2.31852	1.28e-26	7.82e-25		TRIM15	2.43776	3.83e-79	2.32e-78
	DLGAP5	1.44995	6.71e-16	1.27e-14		GATM	-1.57615	9.66e-10	9.73e-09		PLEKHG1	2.31324	3.38e-31	5.3e-29		MMP12	2.43648	1.28e-59	5.05e-59
	POGLUT2	1.44784	3.56e-21	4.16e-19		NRCAM	-1.57877	2.95e-18	1.74e-16		ST6GAL2	2.30962	1.1e-12	7.92e-12		GRN	2.43421	5e-99	5.03e-98
	VDR	1.44643	6.45e-17	1.74e-15		SLC7A2	-1.59146	1.97e-23	4.2e-21		NRP2	2.30845	5.16e-23	1.73e-21		CEMIP	2.4284	1.86e-77	1.09e-76
	HMCN1	1.44408	3.86e-13	3.5e-12		LMO3	-1.62018	2.97e-22	4.95e-20		ERAP2	2.30381	6.15e-07	2.03e-06		DUSP5	2.42692	1.34e-84	9.33e-84
	CCND1	1.44323	7.53e-16	1.4e-14		REG3A	-1.68083	5.87e-06	2.83e-05		CAPN8	2.29993	1.3e-05	3.53e-05		GREM1	2.42431	6.61e-55	2.39e-54
	F2R	1.44165	8.5e-16	1.56e-14		RBPJL	-1.68553	8e-13	1.49e-11		TPRG1	2.29835	3.63e-10	1.88e-09		PLAC8	2.42424	3.28e-70	1.62e-69
	C1orf116	1.44061	1.12e-14	1.49e-13		G6PC2	-1.70316	4.64e-15	1.44e-13		BMP4	2.29711	1.65e-10	8.9e-10		BCAS1	2.42405	9.22e-70	4.51e-69
	SERPINA1	1.43687	5.46e-14	6.03e-13		KCNJ16	-1.73007	1.34e-12	2.35e-11		PXDN	2.29517	1.76e-22	5.39e-21		ARHGDIB	2.42271	1.55e-82	1.02e-81
	ELF4	1.43625	4.22e-19	2.45e-17		SCGN	-1.7462	5.76e-14	1.39e-12		DNAH2	2.29375	3.03e-08	1.21e-07		PSAP	2.42218	2.1e-97	2.02e-96
	NCF2	1.43584	3.28e-13	3.01e-12		NRG4	-1.75027	4.57e-13	8.92e-12		ISM1	2.29009	2.43e-10	1.29e-09		ELF4	2.42083	2.2e-147	1.11e-145
	FOXL1	1.4352	3.72e-21	4.29e-19		AQP8	-1.75904	2.57e-13	5.32e-12		ABLIM3	2.28659	2.12e-15	2.21e-14		BHLHE40	2.42059	1.31e-63	5.57e-63
	MUC20	1.43401	4.03e-16	8.24e-15		ACADL	-1.77427	3.18e-19	2.31e-17		SCD	2.28333	2.58e-17	3.57e-16		FCGR3A	2.42019	6.54e-64	2.8e-63
	DLEU2	1.43399	9.88e-12	6.72e-11		TRHDE	-1.78755	2.04e-14	5.4e-13		CYP2C18	2.27862	1.11e-07	4.09e-07		IGLL5	2.41799	9.98e-42	2.86e-41
	PLXDC1	1.43304	1.96e-18	8.79e-17		REG1CP	-1.81808	7.74e-07	4.43e-06		S100A11	2.27744	5.96e-32	1.12e-29		PTGIS	2.41415	1.27e-64	5.51e-64
	PCSK5	1.43197	3.3e-12	2.45e-11		PNLIP	-1.84451	3.11e-08	2.37e-07		SYNC	2.27565	6.13e-18	9.33e-17		EMILIN1	2.40949	2.18e-71	1.1e-70
	C9orf152	1.43183	3.45e-11	2.14e-10		PDIA2	-1.85151	3.36e-14	8.55e-13		DKK2	2.27415	2.53e-12	1.74e-11		GOLM1	2.40717	1.04e-91	8.69e-91
	GDA	1.43149	8.14e-08	2.78e-07		PAIP2B	-1.85603	3.74e-17	1.78e-15		SCEL	2.27241	7.89e-07	2.57e-06		MT-ND6	2.4025	2.34e-57	8.84e-57
	ROBO1	1.4306	4.91e-14	5.47e-13		CPA1	-1.88131	8.72e-08	6.08e-07		CXCL14	2.26451	1.11e-06	3.54e-06		CEACAM7	2.40183	4.9e-38	1.31e-37
	ZWINT	1.42937	2.81e-17	8.59e-16		CELA3B	-1.90887	5.36e-10	5.65e-09		IGFBP5	2.2611	3.93e-23	1.35e-21		CCL24	2.40052	1.32e-52	4.57e-52
	CD58	1.42796	2.29e-18	1e-16		ANPEP	-1.93612	6.58e-16	2.39e-14		TTK	2.25923	1.63e-11	1.01e-10		MET	2.39752	9.81e-87	7.17e-86
	C11orf80	1.42579	1.09e-16	2.74e-15		ERO1B	-1.9435	1.58e-21	2.09e-19		TRIM31	2.2554	3.35e-07	1.15e-06		CCL21	2.39584	2.91e-31	7e-31
	SAMSN1	1.42511	2.02e-07	6.44e-07		NR5A2	-1.97595	7.08e-17	3.14e-15		FOXA1	2.25399	1.77e-07	6.34e-07		CXCL16	2.3908	2.29e-119	4.46e-118
	LY6E	1.42228	2.44e-24	6.3e-22		SLC16A12	-1.98383	1.08e-18	7.02e-17		COL7A1	2.25011	3.27e-07	1.13e-06		CXCL9	2.39	5.6e-51	1.89e-50
	DKK3	1.4214	1.59e-20	1.47e-18		AOX1	-2.0015	2.24e-24	6.12e-22		STEAP1	2.24993	4.06e-22	1.15e-20		LAMA3	2.38932	2.24e-76	1.27e-75
	SPP1	1.41998	9.99e-09	3.95e-08		KIAA1324	-2.04162	1.87e-17	9.45e-16		BASP1	2.2483	3.75e-23	1.29e-21		SH3KBP1	2.38425	4.2e-149	2.3e-147
	MSR1	1.41994	1.53e-10	8.43e-10		F11	-2.04718	3.88e-17	1.84e-15		SAMSN1	2.24768	4.38e-14	3.8e-13		OR2I1P	2.38399	2.96e-48	9.49e-48
	SQLE	1.41617	3.36e-20	2.74e-18		EGF	-2.0581	9.71e-14	2.22e-12		CTSK	2.24726	1.13e-22	3.57e-21		PPP1R14D	2.38139	2.03e-69	9.82e-69
	TNFSF11	1.41105	6.44e-12	4.52e-11		CELA3A	-2.06447	1.31e-09	1.28e-08		EMB	2.24404	5.3e-20	1.08e-18		KRT7	2.37952	4.63e-34	1.16e-33
	ACSL5	1.41003	7.32e-11	4.27e-10		KLK1	-2.06488	8.05e-13	1.5e-11		CNN1	2.23929	1.25e-10	6.85e-10		SAMD9	2.37889	4.62e-113	7.2e-112
	FERMT1	1.40946	1.53e-16	3.66e-15		REG1B	-2.08063	7.16e-08	5.06e-07		FIBIN	2.23713	9.74e-13	7.03e-12		TMSB4X	2.37839	2.41e-71	1.22e-70
	CFB	1.40746	1.25e-14	1.62e-13		PLA2G1B	-2.12426	2.68e-10	3.01e-09		GNA15	2.23365	5.65e-17	7.46e-16		TNC	2.37711	3.19e-60	1.27e-59
	LINC01094	1.40738	3.41e-15	5.18e-14		SYCN	-2.22055	2.9e-12	4.76e-11		CD53	2.23341	6.74e-15	6.55e-14		CTSZ	2.37458	1.19e-89	9.37e-89
	TDO2	1.40714	1.38e-08	5.32e-08		CPA2	-2.22862	2.64e-09	2.44e-08		ABHD17C	2.23203	8.77e-13	6.38e-12		SERTAD1	2.37305	1.13e-131	3.37e-130
	KIF11	1.40694	1.64e-15	2.73e-14		FGL1	-2.24505	8.96e-13	1.65e-11		LGALS1	2.23084	9.43e-31	1.3e-28		COL6A2	2.37106	3.4e-57	1.28e-56
	HTR2B	1.40632	1.04e-09	4.94e-09		CLPS	-2.3196	8.69e-11	1.06e-09		FBN1	2.23011	6.84e-23	2.24e-21		VASP	2.36936	3.32e-111	4.91e-110
	IL18	1.40368	6.01e-15	8.65e-14		CTRL	-2.34671	2.09e-13	4.41e-12		EFS	2.22699	3.71e-20	7.72e-19		KCTD12	2.3656	1.36e-94	1.21e-93
	COL4A2	1.40361	9.79e-20	6.83e-18		TMED6	-2.35033	1.22e-18	7.9e-17		SLCO4A1	2.22145	2.65e-09	1.22e-08		FMOD	2.36446	1.03e-89	8.13e-89
	SPAG1	1.40257	3.14e-18	1.31e-16		CELA2A	-2.40152	3.06e-10	3.4e-09		FGFBP1	2.22087	4.41e-05	0.000110246		CHMP4B	2.36201	1.4e-139	5.41e-138
	PHACTR3	1.40181	2.23e-13	2.12e-12		GP2	-2.43492	8.22e-11	1.01e-09		RAC2	2.22029	8.37e-19	1.44e-17		CA9	2.36038	3.68e-28	8.34e-28
	DPYSL3	1.40079	3.38e-17	1e-15		CELA2B	-2.44133	3.45e-11	4.62e-10		KCND2	2.21798	6.1e-14	5.18e-13		TACSTD2	2.36028	4.41e-37	1.16e-36
	NPC1	1.4006	1.95e-20	1.72e-18		ERP27	-2.44914	3.11e-13	6.3e-12		BATF	2.21778	8.72e-19	1.5e-17		ELK3	2.35697	3.28e-130	9.26e-129
	VILL	1.39857	8.23e-15	1.14e-13		CEL	-2.48907	1.59e-10	1.87e-09		CDKN3	2.20797	6.91e-15	6.69e-14		SPON1	2.35419	4.19e-68	1.97e-67
	GRHL1	1.39726	4.28e-16	8.69e-15		PNLIPRP2	-2.53506	5.61e-11	7.25e-10		SERTAD4	2.20723	6.45e-15	6.28e-14		HPGD	2.35007	1.14e-73	6.07e-73
	SPRR3	1.3948	9.07e-08	3.07e-07		CTRC	-2.55056	8.19e-12	1.25e-10		FABP3	2.20704	7.66e-16	8.55e-15		MGLL	2.34522	8.24e-106	1.02e-104
	GAS2L3	1.39368	4.68e-15	6.89e-14		IAPP	-2.62373	7.28e-20	6.14e-18		INPP4B	2.20257	1.51e-18	2.53e-17		HTRA1	2.34239	1.29e-71	6.57e-71
	ITGA3	1.39299	3.97e-22	5.7e-20		SERPINI2	-2.67855	1.77e-14	4.77e-13		NUAK1	2.20248	5.98e-19	1.06e-17		KCNK1	2.34139	9.4e-95	8.44e-94
	LOC105375172	1.39016	1.71e-09	7.74e-09		ALB	-2.78232	5.76e-17	2.62e-15		SERPINH1	2.20237	9.25e-24	3.54e-22		AMIGO2	2.34	3.34e-87	2.48e-86
	PHLDA1	1.39001	1.61e-13	1.6e-12		PNLIPRP1	-2.83271	6.01e-13	1.14e-11		MIA	2.1966	3.33e-06	9.93e-06		SRPX2	2.33465	1.39e-85	9.91e-85
	CLEC5A	1.38964	4.71e-16	9.42e-15							NPC1	2.1966	5.04e-22	1.4e-20		APOBEC3C	2.33002	9.44e-115	1.54e-113
	PRC1	1.38868	4.38e-20	3.44e-18							CENPK	2.1965	1.78e-14	1.63e-13		IHH	2.3297	7.29e-59	2.83e-58
	CLDN2	1.38867	5.46e-10	2.73e-09							HPSE	2.19611	2.72e-15	2.79e-14		SERPINH1	2.32877	1.22e-80	7.71e-80
	MCUB	1.38772	1.06e-13	1.09e-12							KNL1	2.1959	1.26e-14	1.17e-13		CYBRD1	2.32868	5.04e-79	3.05e-78
	CHI3L1	1.38655	2.69e-07	8.38e-07							SYTL2	2.19527	1.53e-20	3.37e-19		MYL12B	2.32729	3.45e-102	3.84e-101
	TGFBI	1.38534	1.03e-17	3.6e-16							SFN	2.19462	4.86e-11	2.82e-10		ZNF703	2.32414	1.71e-122	3.69e-121
	CLIC3	1.38513	2.51e-13	2.36e-12							ISG20	2.19353	1.54e-16	1.91e-15		HEPH	2.32379	1.11e-93	9.74e-93
	PALLD	1.38478	6.08e-17	1.65e-15							TRIM15	2.19115	1.26e-10	6.9e-10		ABHD17C	2.32249	3.63e-92	3.06e-91
	AP1S3	1.38036	1.38e-20	1.32e-18							ITGAM	2.19101	4.65e-16	5.36e-15		KLF2	2.31986	3.73e-71	1.88e-70
	COL4A1	1.38013	2.83e-19	1.72e-17							PPP2R2C	2.19091	2.99e-06	8.99e-06		SLC16A3	2.31847	1.02e-74	5.56e-74
	PNMA2	1.37912	1.57e-13	1.56e-12							CENPE	2.19061	2.73e-16	3.26e-15		TNFAIP6	2.31747	9.48e-84	6.44e-83
	FZD7	1.37907	6.07e-14	6.64e-13							CXCL9	2.18537	1.34e-06	4.22e-06		UNC5B	2.31686	1.87e-117	3.39e-116
	PDPN	1.37787	1.56e-16	3.73e-15							POU2AF1	2.18511	8.27e-06	2.31e-05		CLEC11A	2.31633	6.62e-97	6.29e-96
	SRGAP2C	1.37701	2.31e-18	1.01e-16							IL1A	2.18359	2.19e-06	6.71e-06		ZG16B	2.31374	1.41e-49	4.63e-49
	OAS1	1.37644	2.02e-16	4.63e-15							GBP5	2.18332	8.04e-09	3.47e-08		TMEM119	2.309	1.09e-65	4.87e-65
	CAMK2N1	1.37583	2.47e-16	5.49e-15							RRM2	2.18249	7.34e-10	3.63e-09		PFN1	2.30876	3.36e-109	4.65e-108
	WFDC2	1.37232	2.61e-15	4.08e-14							MST1R	2.18012	9.04e-13	6.56e-12		OAS1	2.30483	1.56e-82	1.03e-81
	THBS1	1.37036	5.9e-09	2.43e-08							B3GNT3	2.17657	1.27e-10	6.98e-10		NECTIN4	2.30478	1.01e-65	4.5e-65
	TGFB1I1	1.36813	2.21e-17	7e-16							PLEK2	2.17591	1.24e-11	7.73e-11		GPR183	2.30429	5.79e-68	2.72e-67
	PLA2G7	1.36789	1.49e-10	8.2e-10							ST6GALNAC1	2.17586	3.19e-07	1.1e-06		PRDX5	2.30285	5.78e-116	9.8e-115
	STS	1.36674	1.41e-20	1.34e-18							LEMD1	2.17533	7.25e-07	2.37e-06		MSN	2.30162	1.72e-84	1.19e-83
	PXDN	1.36519	1.49e-16	3.59e-15							ZFPM2	2.1732	7e-17	9.11e-16		CD14	2.30069	3.79e-77	2.19e-76
	WDR72	1.36493	1.1e-06	3.13e-06							MUC20	2.16894	5.51e-08	2.11e-07		ANXA1	2.29853	6.34e-65	2.78e-64
	MXD1	1.36448	3.21e-14	3.73e-13							CENPW	2.16813	4.83e-17	6.41e-16		NPC1L1	2.29745	6.48e-73	3.39e-72
	WIPF1	1.36361	2.21e-10	1.18e-09							SULF2	2.16386	3.57e-28	2.95e-26		MT-ND5	2.29683	3.18e-59	1.25e-58
	BLACAT1	1.36336	1.28e-16	3.17e-15							GLI2	2.16375	1.79e-19	3.41e-18		GPSM3	2.29673	2.44e-87	1.82e-86
	DIO2	1.3631	1.1e-20	1.13e-18							ANGPT2	2.16179	1.06e-12	7.62e-12		TNFRSF1B	2.29292	1.19e-97	1.15e-96
	MELK	1.36305	1.13e-17	3.91e-16							PLAT	2.16178	3.55e-16	4.17e-15		METTL7B	2.29129	5.16e-86	3.71e-85
	PNMA1	1.36199	1.79e-18	8.2e-17							KLF5	2.15747	8.52e-10	4.18e-09		MTPN	2.2908	2.92e-155	1.99e-153
	MST1R	1.36133	2.83e-18	1.2e-16							FUT3	2.15703	3.44e-08	1.36e-07		BMP4	2.2858	2.48e-79	1.51e-78
	C5orf46	1.36036	6.41e-14	6.97e-13							APOBEC1	2.15325	1.68e-05	4.46e-05		TK1	2.27881	1.93e-84	1.34e-83
	CDC20	1.35999	8.95e-15	1.22e-13							MCEMP1	2.15152	5.02e-07	1.68e-06		CXCL10	2.27759	8.16e-54	2.89e-53
	AKR1B10	1.35982	3.26e-05	7.44e-05							VSIG2	2.14956	3.66e-06	1.08e-05		OLR1	2.27735	3.38e-54	1.2e-53
	TNFRSF21	1.35906	3.73e-26	1.57e-23							CASP1	2.1483	3.36e-18	5.33e-17		ZFP36	2.27704	1.09e-49	3.61e-49
	HMMR	1.35665	2.86e-14	3.37e-13							C2	2.14535	9.63e-16	1.06e-14		ACTR2	2.27386	5.19e-125	1.23e-123
	COL6A2	1.35516	9.13e-11	5.23e-10							JCHAIN	2.14532	4.89e-07	1.64e-06		MARCO	2.27263	2.16e-42	6.27e-42
	HIP1	1.35146	9.9e-21	1.05e-18							ZNF185	2.13744	1.7e-13	1.35e-12		PTTG1IP	2.27204	3.76e-122	8.02e-121
	OAS2	1.35065	4.66e-17	1.32e-15							GBP2	2.13606	7.65e-27	4.89e-25		TYROBP	2.26747	4.05e-58	1.55e-57
	ANKRD22	1.34884	8.65e-11	4.97e-10							GSDME	2.13596	2.07e-18	3.4e-17		IFI27	2.26221	1.53e-48	4.95e-48
	ITGB4	1.34855	5.86e-20	4.39e-18							ARL4C	2.13127	1.1e-25	5.75e-24		RNASE6	2.26144	5.69e-66	2.55e-65
	NUF2	1.34373	2.92e-14	3.43e-13							PTGES	2.12687	3.21e-09	1.46e-08		TSPAN15	2.2588	2.41e-87	1.8e-86
	SLC26A9	1.34351	7.21e-09	2.92e-08							MCUB	2.12559	1.89e-27	1.34e-25		HLA-DOA	2.25604	4.74e-70	2.33e-69
	PGM2L1	1.34351	1.12e-24	3.32e-22							CELSR1	2.12498	7.35e-15	7.09e-14		PAQR8	2.25592	3.31e-101	3.56e-100
	CLRN3	1.34119	2.59e-06	7e-06							HMMR	2.12418	4.78e-11	2.78e-10		GPNMB	2.25553	8.24e-58	3.13e-57
	TNFAIP2	1.34098	4.2e-17	1.21e-15							ASPHD2	2.11965	3.62e-14	3.17e-13		SOCS3	2.25273	4.03e-57	1.51e-56
	IFIT2	1.34085	1.15e-15	2.02e-14							C3orf70	2.11824	1.27e-15	1.36e-14		CCN4	2.2507	2.69e-79	1.64e-78
	DSE	1.33933	5.39e-11	3.22e-10							TGFBI	2.11324	2.29e-16	2.76e-15		MT-CO2	2.24841	1.03e-66	4.7e-66
	SLCO1B3	1.33531	4.57e-09	1.92e-08							HSPA6	2.10861	3.74e-07	1.28e-06		HBEGF	2.24584	2.13e-86	1.54e-85
	CYP4F3	1.33433	2.76e-10	1.45e-09							COL16A1	2.1057	2.21e-15	2.29e-14		TM4SF4	2.24324	9.24e-31	2.2e-30
	FANCI	1.33369	1.7e-17	5.64e-16							FZD7	2.10411	3.54e-18	5.59e-17		RTP4	2.24092	1.4e-104	1.66e-103
	KIF20A	1.33043	6.76e-19	3.59e-17							ANOS1	2.10376	1.47e-17	2.09e-16		MYEOV	2.24022	4.96e-48	1.59e-47
	MEGF6	1.33012	2.41e-21	2.91e-19							ROR2	2.10141	1.2e-18	2.05e-17		PEA15	2.23923	3.4e-122	7.27e-121
	GIMAP2	1.32906	3.37e-09	1.45e-08							LGR5	2.09935	4.77e-06	1.38e-05		GPR153	2.23624	2.54e-105	3.1e-104
	LGALS3	1.32782	2.56e-23	4.82e-21							EMILIN1	2.09888	1.04e-23	3.94e-22		RAP2B	2.23532	8.43e-148	4.4e-146
	BASP1	1.3277	4.25e-12	3.08e-11							SLAMF7	2.09829	1.74e-09	8.24e-09		MYL9	2.23339	4.91e-54	1.74e-53
	ST8SIA4	1.32543	1.67e-09	7.59e-09							FEZ1	2.09688	4.47e-22	1.26e-20		ADAM9	2.23077	1.07e-90	8.65e-90
	ABRACL	1.32454	4.93e-14	5.49e-13							AXL	2.09577	3.42e-22	9.83e-21		SLC1A1	2.23025	3.84e-74	2.07e-73
	GPNMB	1.32442	8.31e-11	4.79e-10							MYEOV	2.09505	5.94e-08	2.27e-07		HS3ST1	2.23021	4.9e-89	3.83e-88
	GATA3	1.32381	4.43e-13	3.98e-12							ODAM	2.09002	2.2e-05	5.77e-05		PLXDC2	2.2261	2.56e-87	1.91e-86
	LPCAT2	1.32179	4.82e-20	3.71e-18							HOXC8	2.08813	1.36e-09	6.52e-09		QPCT	2.22512	9.43e-57	3.52e-56
	KLK7	1.32015	1.23e-10	6.89e-10							TRIM59	2.08715	3.22e-17	4.4e-16		LTB	2.22426	9.64e-47	3.01e-46
	MX1	1.31945	4.12e-17	1.19e-15							SKIL	2.08595	1.03e-20	2.33e-19		RNF19B	2.22115	6.55e-150	3.73e-148
	TM4SF1	1.31929	1.73e-22	2.71e-20							KRT7	2.08579	3.12e-08	1.24e-07		TMEM92	2.22049	9.27e-82	6e-81
	S100A10	1.31908	1.22e-24	3.56e-22							IGHA1	2.08453	1.22e-05	3.31e-05		AC093012.1	2.21905	1.16e-166	1.24e-164
	PBK	1.31906	8.3e-12	5.71e-11							GPC6	2.08374	5.44e-16	6.22e-15		FUCA1	2.21863	7.41e-138	2.7e-136
	DCBLD2	1.31777	1.58e-18	7.4e-17							PLEKHO1	2.079	1.36e-21	3.56e-20		RCN3	2.2168	3.1e-80	1.93e-79
	PLS1	1.31019	1.21e-08	4.72e-08							MX2	2.07851	1.51e-12	1.07e-11		CXCL8	2.21351	5.51e-40	1.53e-39
	PROM1	1.31017	3.55e-07	1.09e-06							ZNF532	2.07801	2.7e-25	1.31e-23		MT-ND4	2.21283	5.04e-66	2.26e-65
	ACTA2	1.3083	7.36e-13	6.3e-12							HTR2B	2.07771	1.23e-08	5.19e-08		CALR	2.20905	1.02e-115	1.72e-114
	ODAM	1.30402	9.01e-10	4.31e-09							RUNX1T1	2.0721	4.15e-12	2.78e-11		ENDOD1	2.20755	3.26e-135	1.08e-133
	PRR15	1.30376	2.37e-13	2.24e-12							BCL11B	2.07051	2.91e-14	2.59e-13		CAP1	2.20605	2.63e-107	3.43e-106
	LGALS3BP	1.30162	7.3e-23	1.22e-20							DOCK11	2.0704	2.12e-18	3.46e-17		KRT23	2.20512	7.73e-44	2.29e-43
	EPS8L1	1.30112	9.8e-18	3.45e-16							FXYD5	2.06615	2.13e-16	2.59e-15		ADAM19	2.20433	4.34e-87	3.21e-86
	CELSR1	1.30017	1.57e-19	1.03e-17							KIF20A	2.0653	1.13e-11	7.12e-11		EGR2	2.20423	5.69e-78	3.36e-77
	LBH	1.29976	2.55e-19	1.58e-17							C15orf48	2.06525	8.16e-10	4.02e-09		CD79A	2.2004	8.16e-36	2.11e-35
	LMO7	1.29953	2.17e-14	2.63e-13							ESM1	2.0652	2.95e-11	1.76e-10		JUP	2.2001	5.24e-87	3.86e-86
	EGFL6	1.29476	6.96e-15	9.89e-14							IFI44L	2.06128	1.36e-07	4.95e-07		CTSD	2.19764	1.45e-79	8.94e-79
	MIA	1.2947	1.51e-12	1.21e-11							SPRY4	2.06019	6e-18	9.15e-17		AHNAK2	2.19723	8.13e-69	3.89e-68
	PTPRR	1.29265	8.35e-14	8.82e-13							CLRN3	2.05949	6.99e-05	0.00016912		SLC22A3	2.19653	2.03e-86	1.47e-85
	ALOX5AP	1.29141	1.61e-10	8.84e-10							NDC80	2.05882	1.63e-13	1.3e-12		CDH11	2.19614	1.56e-74	8.47e-74
	BHLHE40	1.28792	4.38e-19	2.51e-17							TNFAIP2	2.05847	1.5e-13	1.2e-12		FRZB	2.18888	3.56e-76	2.01e-75
	SLC1A1	1.28682	2.92e-09	1.28e-08							CDH2	2.05604	5.05e-14	4.34e-13		PROCR	2.18865	7.14e-101	7.6e-100
	BEAN1	1.28669	1.14e-18	5.68e-17							FGD5	2.05418	2.17e-15	2.26e-14		SLC16A1	2.18783	4.68e-107	6.05e-106
	RAB23	1.28668	5.2e-15	7.55e-14							C1GALT1	2.05254	2.12e-18	3.46e-17		FOXS1	2.18362	1.24e-91	1.03e-90
	IGSF6	1.28418	1.68e-11	1.09e-10							ITGB2	2.05168	1.16e-14	1.09e-13		PTAFR	2.18248	5.02e-99	5.05e-98
	SLC24A3	1.28337	2.57e-19	1.58e-17							ESCO2	2.05125	1.04e-11	6.6e-11		JUNB	2.18168	9.53e-49	3.09e-48
	CXCL14	1.28211	1.68e-07	5.44e-07							TBXAS1	2.05076	2.51e-15	2.59e-14		RARRES1	2.18007	7.61e-47	2.39e-46
	LTBP1	1.28138	3.38e-20	2.74e-18							KCNK1	2.05004	2.98e-14	2.65e-13		TBC1D2	2.17856	6.9e-113	1.07e-111
	ZFPM2	1.27742	7.4e-10	3.6e-09							E2F3	2.04932	3.74e-29	3.77e-27		IFIT3	2.17845	1.04e-79	6.44e-79
	RGS1	1.27701	2.5e-08	9.26e-08							GPSM2	2.04916	9.34e-18	1.37e-16		AGT	2.17728	6.3e-41	1.78e-40
	LPCAT4	1.2753	1.12e-17	3.88e-16							ANXA2	2.04641	1.13e-32	2.49e-30		STC1	2.17681	3.7e-78	2.19e-77
	CHML	1.27466	6.5e-17	1.75e-15							PRC1	2.04349	1.1e-12	7.88e-12		TMEM158	2.17052	6.55e-76	3.68e-75
	MARCKSL1	1.27454	5.94e-21	6.51e-19							LTBP1	2.04105	2.91e-19	5.38e-18		LY96	2.16917	4.17e-80	2.59e-79
	MSRB3	1.2721	2.66e-10	1.4e-09							ATP2C2	2.04062	2.81e-09	1.29e-08		SKAP2	2.16867	2.25e-138	8.4e-137
	LY6D	1.27178	8.08e-07	2.36e-06							ITGA4	2.03981	4.41e-15	4.4e-14		PLEC	2.16267	2.88e-89	2.26e-88
	TTK	1.27118	5.13e-14	5.69e-13							CYP4F3	2.0386	4.47e-07	1.51e-06		CALB2	2.16032	6.06e-52	2.08e-51
	KIF14	1.26996	3.78e-18	1.54e-16							MRC1	2.03839	1.06e-10	5.92e-10		RND3	2.15809	4.92e-111	7.24e-110
	CENPF	1.26973	1.77e-18	8.14e-17							BIK	2.03751	3.77e-13	2.88e-12		CYP2C18	2.15733	1.21e-65	5.37e-65
	AHR	1.26723	1.82e-19	1.17e-17							HTRA3	2.03638	2.66e-13	2.07e-12		GZMA	2.15704	7.55e-73	3.94e-72
	FBXO32	1.26623	7.75e-14	8.24e-13							CAMK2N1	2.03249	8.91e-18	1.31e-16		OAS3	2.15536	7.47e-90	5.93e-89
	MFAP2	1.26571	5.45e-16	1.06e-14							TNFRSF11B	2.03191	5.72e-07	1.9e-06		PRRX2	2.15395	6.53e-76	3.67e-75
	SPRED1	1.26551	6.27e-14	6.83e-13							SDC1	2.03154	3.98e-19	7.23e-18		MAOB	2.1537	9.98e-87	7.28e-86
	TRIM14	1.26538	5.32e-13	4.7e-12							OASL	2.03086	4.3e-11	2.51e-10		KRT6B	2.15062	1.17e-44	3.51e-44
	ST6GALNAC5	1.26501	5.81e-12	4.11e-11							MLPH	2.03056	1.21e-08	5.09e-08		SPP1	2.15036	1.03e-23	2.15e-23
	EGR2	1.26406	3.14e-11	1.96e-10							PHGR1	2.02896	0.00401832	0.00726611		ADAMTS2	2.15018	1.68e-83	1.13e-82
	CDC42EP5	1.26372	4.56e-11	2.76e-10							ADM	2.02436	1.6e-06	4.97e-06		DSG2	2.14992	1.41e-91	1.17e-90
	HSD17B6	1.26202	6.6e-12	4.62e-11							IL7R	2.02107	3.56e-08	1.4e-07		CYP1B1	2.14751	4.03e-56	1.49e-55
	CPNE8	1.2616	3.56e-18	1.46e-16							ARMH4	2.02088	1.67e-18	2.77e-17		B2M	2.14589	3.46e-62	1.43e-61
	EIF5A2	1.25579	5.34e-20	4.06e-18							EPS8L3	2.0199	5.67e-07	1.88e-06		GPR137B	2.14498	3.57e-133	1.11e-131
	RAD51AP1	1.25436	1.23e-14	1.6e-13							KIF11	2.01938	7.46e-15	7.19e-14		PTPRH	2.14161	4.05e-76	2.28e-75
	PLA2R1	1.25295	6.15e-19	3.33e-17							LY96	2.0182	2.01e-18	3.31e-17		EPSTI1	2.13674	5.28e-92	4.44e-91
	CST2	1.25293	1.21e-15	2.11e-14							S100A14	2.01067	1.32e-06	4.15e-06		FGFBP1	2.13607	4.33e-49	1.41e-48
	BIRC3	1.25189	7.61e-11	4.43e-10							GNB4	2.00898	2.5e-25	1.23e-23		MOXD1	2.13491	1.22e-71	6.21e-71
	H2BC21	1.25	3.9e-14	4.44e-13							ADAM28	2.0086	4.28e-12	2.85e-11		CCL17	2.13466	6.6e-51	2.22e-50
	ASPH	1.24697	1.61e-16	3.83e-15							TBX3	2.00779	6.42e-15	6.26e-14		GSS	2.13417	8.1e-171	1.02e-168
	RTP4	1.24687	3.97e-22	5.7e-20							PYCARD	2.00183	3.63e-20	7.58e-19		CST7	2.13092	3.1e-72	1.6e-71
	COTL1	1.24659	1.85e-14	2.29e-13							CARD16	1.99967	9.16e-17	1.17e-15		CDC42EP2	2.12968	6.57e-110	9.31e-109
	GEM	1.24622	3.78e-10	1.94e-09							LCP2	1.99909	7.19e-15	6.95e-14		CDCP1	2.1284	2.34e-101	2.53e-100
	B3GNT5	1.24524	2.38e-13	2.24e-12							F5	1.99683	1.31e-05	3.54e-05		SH3BGRL3	2.12248	6.33e-75	3.48e-74
	LIPG	1.24472	2.72e-13	2.53e-12							FOXF2	1.9942	3.68e-16	4.31e-15		TRIM14	2.11819	2.48e-131	7.4e-130
	BPGM	1.24391	6.61e-22	9.08e-20							PCDH1	1.99411	2.23e-13	1.75e-12		SERINC2	2.11663	6.66e-59	2.59e-58
	TPM4	1.24373	7.1e-18	2.64e-16							MMP10	1.99285	1.22e-05	3.31e-05		CD2	2.11509	7.16e-64	3.06e-63
	C5AR1	1.24237	9.72e-09	3.85e-08							TSHZ3	1.98936	6.2e-16	7.02e-15		PRXL2B	2.1145	7.3e-116	1.23e-114
	TMEM154	1.24166	5.7e-15	8.24e-14							PLA2G7	1.98896	3.47e-11	2.04e-10		ASF1B	2.11393	1.26e-105	1.55e-104
	RGS10	1.23964	1.98e-12	1.54e-11							NCAPG	1.98834	4.61e-12	3.06e-11		HMOX1	2.11377	2.69e-72	1.39e-71
	RNF183	1.23959	1.76e-13	1.73e-12							PTGER2	1.98742	4.39e-15	4.38e-14		ETS2	2.10897	3.06e-96	2.87e-95
	SIPA1L2	1.2367	3.67e-15	5.53e-14							VSIG1	1.98421	0.00141662	0.00277053		CYBB	2.1081	1.06e-58	4.09e-58
	PCDHB14	1.23609	5.55e-17	1.53e-15							MYLK	1.98258	9.13e-20	1.8e-18		SLC7A5	2.10635	4.55e-60	1.81e-59
	SLC16A6	1.23487	1.2e-11	8.03e-11							ZC3HAV1L	1.98066	1.81e-22	5.5e-21		ATP6AP2	2.10239	2.28e-127	5.82e-126
	FZD2	1.23349	3.56e-25	1.2e-22							ID1	1.97946	2.78e-15	2.85e-14		LOX	2.10001	9.83e-69	4.69e-68
	FA2H	1.23287	2.84e-11	1.78e-10							ZFHX4	1.97843	3.62e-12	2.44e-11		TWF2	2.0986	3.64e-127	9.22e-126
	DOCK11	1.23261	5.25e-09	2.18e-08							HOXB6	1.9782	1.03e-15	1.13e-14		CDC42EP5	2.09711	6.02e-66	2.7e-65
	CSGALNACT2	1.23194	2.27e-15	3.62e-14							MMP14	1.97621	2.32e-26	1.36e-24		SOX4	2.097	2.14e-95	1.96e-94
	PLEKHG1	1.23183	5.31e-13	4.69e-12							ST8SIA4	1.96958	1.84e-17	2.6e-16		ID1	2.09663	8.65e-56	3.17e-55
	LIPH	1.23163	1.92e-15	3.12e-14							GBP1	1.96761	2.2e-14	1.99e-13		CDHR5	2.0962	1.48e-50	4.95e-50
	EPHX4	1.23099	1.08e-19	7.39e-18							PAPPA	1.96757	2.38e-13	1.86e-12		ITGA11	2.0962	2.25e-68	1.06e-67
	NALCN	1.23016	1.01e-12	8.41e-12							MN1	1.96746	4.04e-13	3.08e-12		EFNA5	2.09612	4.24e-107	5.5e-106
	SKAP2	1.22784	4.13e-18	1.66e-16							WFDC1	1.96231	6.43e-11	3.68e-10		NBL1	2.09512	1.34e-84	9.32e-84
	GINS1	1.22536	2.54e-15	4e-14							S100A4	1.95911	3.86e-10	1.98e-09		ARL14	2.09504	2.28e-40	6.39e-40
	LPAR5	1.22444	3.55e-12	2.61e-11							FPR3	1.95724	2.09e-15	2.18e-14		USH1C	2.0947	1.9e-73	1e-72
	NPR3	1.22427	5.4e-16	1.05e-14							C16orf54	1.95429	1.51e-08	6.26e-08		CENPW	2.09405	3.19e-106	4e-105
	MBOAT1	1.22288	1.45e-20	1.36e-18							ENTPD1	1.9541	3.14e-23	1.09e-21		CAPN9	2.09283	6.36e-47	1.99e-46
	SOX4	1.22102	8.84e-23	1.44e-20							DSE	1.95347	9.26e-24	3.54e-22		YWHAG	2.09271	2.11e-146	1.03e-144
	NBL1	1.22069	4.37e-20	3.44e-18							SEPTIN6	1.95256	1.4e-18	2.36e-17		AHNAK	2.09079	8.44e-94	7.4e-93
	PCLAF	1.22036	7.48e-12	5.18e-11							CD68	1.9506	3.59e-19	6.57e-18		ENO1	2.08982	4.3e-72	2.21e-71
	S100A16	1.22023	1.09e-23	2.26e-21							BANK1	1.94953	3.55e-09	1.6e-08		SLC16A4	2.08565	5.48e-87	4.03e-86
	ISG20	1.21973	5.12e-10	2.57e-09							PYGL	1.94935	1.13e-14	1.06e-13		PPP1R14C	2.0853	4.87e-81	3.09e-80
	TPBG	1.21965	1.16e-25	4.41e-23							S100A6	1.94911	4.82e-31	7.35e-29		NTM	2.08455	7.58e-50	2.51e-49
	SLC12A2	1.2163	1.61e-12	1.28e-11							RARB	1.94889	6.25e-20	1.26e-18		FHL2	2.08438	4.69e-88	3.56e-87
	SGIP1	1.21621	5.34e-21	5.96e-19							CD52	1.94779	3.62e-08	1.42e-07		CDKN2B	2.08424	7.26e-74	3.88e-73
	PAPPA	1.21606	2.49e-10	1.32e-09							ELF4	1.94769	3.81e-24	1.55e-22		CMTM6	2.08248	1.7e-129	4.74e-128
	HSPA6	1.21585	1.22e-08	4.75e-08							C1R	1.94756	1.26e-21	3.31e-20		RHOA	2.08221	6.93e-101	7.37e-100
	RRM2	1.21567	1.94e-10	1.05e-09							APOE	1.94414	3.71e-10	1.91e-09		LRRC8A	2.08074	5.88e-104	6.87e-103
	ID1	1.21527	3.36e-11	2.08e-10							SPOCK1	1.9416	6e-16	6.82e-15		COL14A1	2.0794	3.76e-51	1.27e-50
	FKBP7	1.21383	5.41e-19	2.98e-17							MSRB3	1.93747	9.45e-20	1.86e-18		SPOCK2	2.07928	2.5e-62	1.04e-61
	FRMD6	1.21133	2.32e-15	3.69e-14							TAFA5	1.93619	4.39e-14	3.81e-13		TWSG1	2.07887	3.32e-121	6.86e-120
	CARMN	1.21032	7.9e-10	3.82e-09							CLIC5	1.93524	9.12e-09	3.91e-08		EVPL	2.07694	1.69e-64	7.34e-64
	MIR100HG	1.20862	2.15e-10	1.15e-09							ITGA9	1.93205	6.46e-15	6.29e-14		IL13RA1	2.07131	7.26e-150	4.11e-148
	ARHGAP26	1.20853	5.81e-21	6.44e-19							LAPTM5	1.93105	4.33e-17	5.8e-16		F2RL2	2.06285	1.46e-74	7.92e-74
	PDLIM7	1.20802	3.04e-18	1.28e-16							HK1	1.93011	1.08e-28	9.86e-27		CD53	2.06227	2.76e-50	9.18e-50
	CD9	1.20726	7.44e-24	1.58e-21							MUC16	1.92972	0.000108108	0.000253894		SELL	2.05938	1.65e-52	5.7e-52
	BNC2	1.20691	1.31e-11	8.74e-11							FOXQ1	1.92679	1.03e-08	4.38e-08		FAM83A	2.05681	1.55e-44	4.66e-44
	MMP10	1.20691	5.24e-08	1.84e-07							GLRX	1.92677	1.87e-21	4.78e-20		GM2A	2.05601	2.1e-110	3.03e-109
	MUC1	1.2058	7.61e-08	2.61e-07							NPL	1.92539	2.87e-16	3.42e-15		PLIN3	2.05556	5.75e-120	1.14e-118
	ARHGAP42	1.2058	1.32e-14	1.72e-13							TRIB2	1.92497	4.46e-23	1.51e-21		TM4SF1	2.05506	8.46e-42	2.43e-41
	AXL	1.20518	7.75e-15	1.09e-13							ALOX5AP	1.92489	9.97e-16	1.1e-14		BCL10	2.05303	1.45e-124	3.37e-123
	FAM83B	1.20499	1.2e-12	9.83e-12							COL4A2	1.92155	1.28e-24	5.52e-23		FPR3	2.05152	7.13e-65	3.11e-64
	ZNF267	1.20468	1.2e-15	2.1e-14							VSIG4	1.91883	1.13e-09	5.48e-09		MFAP5	2.0486	6.9e-50	2.28e-49
	MICAL2	1.20407	6.43e-22	8.88e-20							MEX3B	1.91837	1.94e-21	4.93e-20		PLS1	2.0484	1.23e-82	8.14e-82
	LUM	1.20338	2.09e-14	2.55e-13							CD55	1.91716	5.03e-15	4.99e-14		REEP3	2.04736	1.24e-133	3.92e-132
	TMSB10	1.20333	3.82e-26	1.57e-23							GALNT14	1.91475	6.51e-08	2.48e-07		DKK3	2.04729	4.4e-89	3.44e-88
	MX2	1.20316	1.15e-17	4e-16							HOMER1	1.91453	6.96e-16	7.83e-15		CEP55	2.0434	1.52e-98	1.51e-97
	CKLF	1.20309	5.65e-24	1.27e-21							IFIT3	1.91362	7.45e-09	3.23e-08		PPDPF	2.04239	2.08e-64	8.99e-64
	KPNA2	1.201	1.51e-16	3.61e-15							ARPC1B	1.90942	2.07e-28	1.79e-26		CD93	2.04213	1.06e-85	7.53e-85
	NT5DC2	1.2003	3.94e-20	3.15e-18							BHLHE40	1.90754	1.5e-15	1.6e-14		SLC24A3	2.04052	1.32e-106	1.68e-105
	SKIL	1.19941	1.86e-15	3.04e-14							POGLUT2	1.90707	9.61e-25	4.29e-23		RCC2	2.03977	3.17e-131	9.35e-130
	ANXA2	1.19815	1.03e-28	1.1e-25							CD38	1.90695	5.25e-07	1.75e-06		FERMT3	2.03767	3.35e-66	1.51e-65
	ASPHD2	1.19722	5.11e-15	7.45e-14							PDLIM3	1.90683	3.28e-17	4.47e-16		PTGS2	2.03655	1.15e-55	4.2e-55
	CCNA2	1.19699	7.2e-14	7.73e-13							PSMB9	1.90481	5.82e-15	5.71e-14		RAB32	2.03582	2.17e-99	2.21e-98
	NUAK1	1.19619	1.15e-16	2.87e-15							ZBED2	1.90372	2.84e-05	7.31e-05		OSTF1	2.03378	5.22e-149	2.83e-147
	IFI16	1.19619	1.05e-10	5.96e-10							GINS1	1.90248	3.42e-12	2.31e-11		ADAMTS12	2.03335	3.9e-75	2.15e-74
	GPX8	1.19551	2.97e-16	6.4e-15							VASP	1.90159	8.04e-21	1.87e-19		LOXL2	2.03231	4.05e-67	1.87e-66
	TREM1	1.19548	1.58e-11	1.03e-10							IGFBP1	1.90047	0.00143429	0.00280151		MKI67	2.03187	3.27e-95	2.99e-94
	CST4	1.19273	4.6e-15	6.77e-14							DKK3	1.90044	1.65e-16	2.03e-15		SCEL	2.0317	1.78e-55	6.49e-55
	PKM	1.19252	2.86e-25	9.93e-23							NLRC5	1.89975	4.65e-13	3.5e-12		LRRC15	2.03122	2.49e-54	8.9e-54
	PERP	1.19097	1.04e-12	8.63e-12							COL6A3	1.89725	5.69e-20	1.15e-18		STMN2	2.02967	2.17e-59	8.52e-59
	ZNF365	1.18988	1.95e-16	4.49e-15							UHRF1	1.89645	1.41e-13	1.14e-12		PALLD	2.02963	2.18e-79	1.33e-78
	CLMP	1.18958	9.95e-08	3.35e-07							CNTLN	1.89151	3.28e-11	1.94e-10		LY86	2.02817	1.67e-65	7.4e-65
	HAS3	1.18899	1.97e-10	1.06e-09							GZMA	1.89133	2.49e-08	1.01e-07		ANXA10	2.02753	1.44e-21	2.91e-21
	IFIT3	1.18638	2.85e-12	2.15e-11							MARCHF1	1.89102	1.65e-10	8.94e-10		PCDH1	2.02036	5.43e-95	4.92e-94
	SDC1	1.18398	1.43e-20	1.35e-18							TNFRSF10A	1.89047	3.58e-17	4.85e-16		MRC1	2.0197	4.56e-51	1.54e-50
	LRCH1	1.18356	7.66e-16	1.42e-14							SH3PXD2A	1.88796	1.63e-18	2.72e-17		APOL6	2.01929	1.95e-121	4.07e-120
	PI15	1.18336	2.29e-07	7.22e-07							SYT11	1.88687	1.21e-24	5.26e-23		COL6A3	2.01829	1.21e-39	3.33e-39
	RAI14	1.18284	2.17e-21	2.67e-19							MZB1	1.88574	2.06e-05	5.42e-05		PKM	2.017	5.14e-81	3.27e-80
	MDK	1.18222	1.09e-16	2.74e-15							GRP	1.88438	0.000114589	0.000267922		TIMP2	2.01651	3.98e-66	1.79e-65
	IGFBP1	1.1819	7.67e-08	2.63e-07							FCGR2A	1.88417	5.64e-18	8.62e-17		ASPHD2	2.01637	3.09e-94	2.73e-93
	RHPN2	1.18178	1.06e-10	6.02e-10							DSG3	1.8839	0.00211884	0.00402037		IGFL2	2.01524	1.53e-53	5.38e-53
	SLC16A5	1.17923	4.3e-16	8.72e-15							ABCG1	1.88287	4.31e-20	8.89e-19		MIA	2.01518	3.09e-38	8.34e-38
	RAB25	1.17812	1.38e-09	6.37e-09							BST2	1.87348	1.19e-15	1.28e-14		YWHAB	2.01458	1.21e-139	4.68e-138
	ASAP2	1.17754	1.71e-23	3.41e-21							SH3KBP1	1.87335	2.98e-24	1.22e-22		EMP3	2.01354	6.85e-78	4.04e-77
	MINDY2	1.17671	3.05e-20	2.54e-18							AFAP1	1.87274	7.08e-29	6.74e-27		BCL2A1	2.00967	1.65e-66	7.5e-66
	SERPINH1	1.1758	1.75e-13	1.72e-12							CRP	1.87197	0.0248735	0.0387369		MUC3A	2.00816	1.38e-41	3.95e-41
	DOCK5	1.17539	2.85e-18	1.21e-16							MGLL	1.86705	4.87e-14	4.2e-13		LPAR5	2.00786	6.77e-101	7.21e-100
	ZNF532	1.17539	2.15e-20	1.88e-18							TSHZ2	1.86696	4.21e-12	2.81e-11		FBN1	2.00571	1.1e-58	4.25e-58
	IL7	1.17506	1.69e-09	7.66e-09							MUC13	1.86683	3.19e-05	8.16e-05		MTMR11	2.00535	1.07e-65	4.76e-65
	PSMB9	1.17489	1.5e-11	9.89e-11							MYL9	1.86664	2.85e-18	4.56e-17		PLA2G7	2.00509	5.14e-71	2.58e-70
	IL20RB	1.17454	2.57e-11	1.62e-10							TREM2	1.86537	6e-10	2.99e-09		NCF2	2.00506	5.93e-63	2.49e-62
	DUSP5	1.17421	1.4e-10	7.73e-10							DEPDC1	1.86504	6.95e-10	3.45e-09		B4GALNT3	2.00406	4.01e-81	2.56e-80
	UBA6	1.17395	3.02e-14	3.53e-13							AGR2	1.86408	3.62e-05	9.16e-05		HAPLN3	2.00207	1.18e-79	7.24e-79
	PRRG1	1.17228	2.93e-20	2.45e-18							TMEM45B	1.85895	5.03e-06	1.46e-05		PTTG1	2.00186	4.05e-91	3.32e-90
	TIGD1	1.17223	7.33e-19	3.83e-17							ITGB5	1.85856	9.82e-21	2.24e-19		EVI2B	2.00003	3.38e-60	1.35e-59
	YOD1	1.16957	2.57e-16	5.66e-15							ARHGAP25	1.85778	2.07e-13	1.63e-12		KRT6A	1.99999	8.63e-22	1.75e-21
	WNT5A	1.16945	2.33e-13	2.2e-12							ADCY7	1.85714	2.46e-19	4.6e-18		JPT1	1.99817	7.34e-88	5.53e-87
	SPICE1	1.16877	4.17e-24	9.66e-22							DNM1	1.85687	1.21e-11	7.57e-11		MRPL14	1.99747	1.77e-146	8.67e-145
	LIF	1.16774	2.16e-14	2.62e-13							CSF2RB	1.85427	6e-10	2.99e-09		LY6D	1.99311	1.12e-23	2.33e-23
	WNT2	1.16718	4.56e-16	9.17e-15							L3HYPDH	1.85404	1.6e-21	4.16e-20		BHLHE41	1.9896	1.91e-85	1.36e-84
	SLFN13	1.16539	5.34e-17	1.48e-15							HACD4	1.85364	1.02e-15	1.12e-14		SCCPDH	1.98907	1.18e-136	4.09e-135
	TSPAN2	1.16494	1.05e-11	7.13e-11							MYO1E	1.85325	2.46e-29	2.58e-27		NRP2	1.98873	1.18e-93	1.03e-92
	CLDN1	1.16469	4.5e-09	1.9e-08							FGG	1.85248	0.00499465	0.00887168		PDGFRB	1.98869	4.27e-75	2.35e-74
	TMEM119	1.16316	1.95e-09	8.76e-09							CHEK1	1.85244	2.19e-11	1.33e-10		LAD1	1.98863	1.28e-51	4.36e-51
	CMTM3	1.16298	1.04e-19	7.19e-18							WIPF1	1.85208	1.32e-21	3.45e-20		PGRMC1	1.98682	1.17e-141	4.87e-140
	LDLRAD4	1.16263	7.73e-11	4.49e-10							MCU	1.85167	9.52e-18	1.39e-16		ADAM8	1.98563	1.92e-68	9.1e-68
	CLEC11A	1.16104	2.55e-15	4e-14							MSLN	1.85066	2.31e-06	7.04e-06		TMEM54	1.98095	1.53e-94	1.36e-93
	MUC13	1.16009	1.2e-07	3.98e-07							NREP	1.8504	4.75e-20	9.75e-19		SGCB	1.9789	1.68e-140	6.74e-139
	TPX2	1.15865	1.87e-14	2.31e-13							CYP2S1	1.84556	2.02e-06	6.22e-06		INAFM2	1.97718	8.21e-125	1.92e-123
	MREG	1.1585	1.91e-18	8.64e-17							CD163	1.84315	5.85e-12	3.83e-11		RALA	1.97607	2.83e-151	1.71e-149
	CRISP3	1.15777	0.00387987	0.00647066							PALLD	1.84263	1.32e-22	4.15e-21		PFDN2	1.97381	8.17e-120	1.62e-118
	ESM1	1.15603	3.5e-17	1.03e-15							ITGA3	1.84224	1.34e-09	6.43e-09		FUT3	1.97365	2.64e-52	9.11e-52
	UBE2T	1.15592	4.21e-15	6.22e-14							TSPAN5	1.83978	2.44e-15	2.52e-14		DHCR24	1.97304	4.48e-62	1.85e-61
	ECM1	1.15356	1.73e-16	4.07e-15							LMNB2	1.83689	2.34e-19	4.4e-18		CD3D	1.97199	1e-56	3.74e-56
	SLCO4A1	1.15257	2.97e-11	1.86e-10							CPPED1	1.83661	1.78e-24	7.58e-23		ITGB5	1.96969	2.4e-93	2.07e-92
	MNDA	1.15048	5.53e-07	1.65e-06							HELLS	1.83481	5.75e-12	3.77e-11		SNRPB	1.96886	6.81e-114	1.09e-112
	CENPW	1.14779	1.23e-14	1.61e-13							PDGFRB	1.83421	6.38e-19	1.12e-17		WNT2	1.96798	1.23e-70	6.14e-70
	IGF2BP2	1.14584	2.7e-13	2.51e-12							GPR68	1.83357	3.94e-14	3.44e-13		PDPN	1.9674	9.47e-62	3.9e-61
	UBE2S	1.1455	5.61e-17	1.54e-15							GBP3	1.8327	4.99e-09	2.21e-08		RHBDL2	1.96634	1.52e-91	1.26e-90
	PAPLN	1.14414	8.13e-08	2.78e-07							PNMA2	1.83171	8.55e-09	3.68e-08		A2M	1.96131	2.44e-53	8.57e-53
	ELF3	1.144	4.29e-11	2.61e-10							CHN1	1.83126	5.06e-15	5.01e-14		THBS1	1.96054	1.16e-32	2.85e-32
	STAMBPL1	1.14204	2.55e-16	5.63e-15							RNASE2	1.82945	3.99e-10	2.05e-09		CYP27A1	1.95985	5e-87	3.68e-86
	LYZ	1.14149	6.4e-10	3.16e-09							EGFL6	1.82861	8.83e-09	3.79e-08		NBDY	1.95899	2.31e-161	1.98e-159
	THAP9-AS1	1.1413	2.38e-16	5.32e-15							GJB3	1.82856	2.63e-12	1.8e-11		UCP2	1.9588	4.33e-67	1.99e-66
	EZH2	1.14077	4.05e-14	4.6e-13							CLDN23	1.82815	4.96e-08	1.92e-07		SDCBP2	1.95619	3.07e-49	1e-48
	GPC6	1.14052	6.76e-11	3.97e-10							CLEC2B	1.82801	3.94e-17	5.32e-16		SHISA2	1.95309	1.59e-97	1.54e-96
	SERPINE1	1.13986	1.7e-06	4.72e-06							BIRC3	1.826	2.01e-10	1.08e-09		GJB5	1.95304	2.49e-48	8e-48
	SERPINB9	1.13985	4.68e-09	1.96e-08							AGT	1.82598	7.42e-06	2.09e-05		SKIL	1.95096	2.15e-104	2.54e-103
	LACC1	1.13971	4.88e-13	4.34e-12							SNCAIP	1.82563	7.29e-14	6.13e-13		STK38	1.94757	9.73e-132	2.92e-130
	NDNF	1.13923	9.35e-15	1.27e-13							SLC9B2	1.82403	4.04e-09	1.81e-08		PLEKHO2	1.94729	1.81e-93	1.58e-92
	FLRT3	1.13892	1.89e-10	1.02e-09							FCER1G	1.82009	6.03e-14	5.13e-13		F2RL1	1.94563	6.26e-77	3.6e-76
	TAGLN	1.13878	4.22e-10	2.15e-09							CRYBG2	1.81841	2.04e-09	9.54e-09		KPNA2	1.94495	1.36e-112	2.09e-111
	NAP1L3	1.13867	1.98e-09	8.89e-09							TNFSF13B	1.81824	1.95e-14	1.78e-13		PRNP	1.94484	7.05e-105	8.48e-104
	E2F3	1.13834	1.14e-14	1.51e-13							NUMBL	1.81735	7.11e-20	1.43e-18		SERPINB9	1.94325	3.72e-95	3.38e-94
	MOXD1	1.13824	2.18e-09	9.72e-09							HOXB5	1.81486	5.33e-14	4.56e-13		STOM	1.94303	8.55e-86	6.1e-85
	GNA15	1.13676	8.25e-18	2.99e-16							RFTN1	1.8147	5.5e-22	1.52e-20		NUSAP1	1.94089	5.66e-93	4.86e-92
	SHCBP1	1.13614	2.13e-14	2.59e-13							EGR2	1.81105	4.99e-09	2.21e-08		PPARG	1.93981	5.93e-67	2.72e-66
	SLC38A6	1.13569	1.19e-12	9.73e-12							HCP5	1.81089	1.15e-14	1.08e-13		TNFRSF11B	1.939	2.03e-52	7.02e-52
	TGIF1	1.13456	2.11e-23	4.09e-21							SUSD2	1.81055	1.06e-10	5.9e-10		STEAP1	1.93827	4.41e-79	2.67e-78
	IFIT1	1.13414	2.47e-10	1.31e-09							KLHL6	1.80903	2.65e-10	1.4e-09		HLA-DPA1	1.93797	1.71e-45	5.22e-45
	KITLG	1.13413	5.6e-14	6.16e-13							MX1	1.80772	3.22e-08	1.28e-07		FAM83D	1.93765	1.86e-68	8.82e-68
	STON1	1.13289	4.18e-11	2.55e-10							MMP3	1.80765	7.88e-06	2.21e-05		HK1	1.93575	7.5e-120	1.49e-118
	OAS3	1.13284	1.82e-19	1.17e-17							CH25H	1.80742	8.47e-09	3.64e-08		FXYD3	1.9349	9.67e-39	2.63e-38
	SUGCT	1.13014	1.62e-14	2.03e-13							P3H1	1.80563	2.55e-22	7.51e-21		MAFB	1.93426	3.47e-51	1.17e-50
	TYROBP	1.1299	2.58e-08	9.53e-08							NUSAP1	1.80493	9.05e-13	6.57e-12		FA2H	1.93347	4.18e-57	1.57e-56
	CD86	1.12981	1.28e-08	4.96e-08							GALE	1.80229	5.2e-11	3.01e-10		WNT7B	1.93325	1.82e-76	1.04e-75
	GJC1	1.12945	4.63e-13	4.14e-12							C1QC	1.80172	5.28e-12	3.48e-11		POF1B	1.93216	3.89e-67	1.79e-66
	B4GALT5	1.12874	4.09e-20	3.26e-18							LAIR1	1.80172	1.15e-12	8.24e-12		ADAM12	1.92936	4.12e-60	1.64e-59
	GBP2	1.12834	1.72e-17	5.71e-16							MRC2	1.79896	1.87e-15	1.96e-14		FZD7	1.92845	3.71e-102	4.12e-101
	RAP2B	1.12783	7.24e-20	5.28e-18							PRR16	1.79636	1.2e-14	1.13e-13		CD109	1.92741	3.47e-85	2.45e-84
	RUNX1-IT1	1.12762	3.66e-17	1.07e-15							AQP9	1.79336	1.52e-07	5.5e-07		KLF4	1.92617	4.14e-78	2.45e-77
	ODF3B	1.12759	4.14e-17	1.2e-15							CDH6	1.79239	2.3e-11	1.39e-10		HOXB5	1.9258	7.85e-86	5.62e-85
	TFEC	1.12617	5.66e-08	1.98e-07							IRAK3	1.78964	1.9e-14	1.73e-13		AKAP12	1.92534	1.41e-63	6.01e-63
	TRIM31	1.12598	1.01e-09	4.8e-09							FPR2	1.78954	3.45e-06	1.03e-05		DPYSL2	1.92422	1.95e-121	4.06e-120
	CTTNBP2NL	1.12459	2.02e-19	1.28e-17							CAPN5	1.78654	8.45e-09	3.64e-08		DEPTOR	1.92334	1.39e-115	2.33e-114
	DHRS9	1.12443	1.01e-09	4.78e-09							XAF1	1.78497	8.64e-12	5.52e-11		TXN	1.92206	3.06e-88	2.33e-87
	GJB3	1.12408	1.28e-19	8.58e-18							PPP1R3B	1.78467	2.01e-18	3.31e-17		RHOB	1.92062	2.38e-53	8.37e-53
	PPP1R3B	1.12333	2.14e-19	1.35e-17							SMAGP	1.78437	6.82e-11	3.89e-10		SPRR1B	1.91878	2.43e-25	5.24e-25
	FYB1	1.12314	1.09e-07	3.63e-07							IFIT2	1.78421	1.95e-10	1.04e-09		MYH14	1.91874	1.07e-76	6.13e-76
	BCAS1	1.12296	2.9e-12	2.18e-11							ADORA2B	1.78284	1.99e-08	8.15e-08		MXRA8	1.91818	4.36e-60	1.74e-59
	CKAP2	1.12289	1.03e-14	1.38e-13							SLC22A4	1.78161	2.32e-17	3.23e-16		GBP3	1.91757	1.05e-58	4.07e-58
	FCGR1B	1.12086	5.05e-09	2.11e-08							OIP5	1.78159	6.07e-08	2.32e-07		C5orf15	1.91756	2.23e-135	7.38e-134
	CALD1	1.12075	2.23e-15	3.55e-14							MUC17	1.7766	0.0014518	0.00283391		UGT1A10	1.91618	1.06e-51	3.63e-51
	HPGD	1.11909	1.41e-05	3.42e-05							FCGR3B	1.77563	0.000355137	0.000768999		SERTAD3	1.91562	2.9e-130	8.19e-129
	SGO2	1.11905	9.34e-15	1.27e-13							LCK	1.77505	8.86e-11	4.98e-10		WBP1L	1.9153	3.97e-132	1.22e-130
	FOXC1	1.1185	2.17e-08	8.14e-08							CALD1	1.77425	1.24e-26	7.62e-25		IQGAP3	1.91446	1.43e-81	9.22e-81
	RCN1	1.11524	5.03e-18	1.98e-16							IFI16	1.77316	4.5e-23	1.52e-21		ZDHHC20	1.91404	1.12e-136	3.89e-135
	STYK1	1.11518	7.09e-18	2.64e-16							LPAR5	1.77059	4.51e-17	6.03e-16		MBOAT2	1.91363	1.89e-92	1.61e-91
	RNASEL	1.11487	1.35e-15	2.31e-14							TCEAL7	1.77015	1.04e-16	1.32e-15		FNDC10	1.91341	4.9e-100	5.09e-99
	COL16A1	1.11456	5.33e-19	2.95e-17							HCLS1	1.7686	7.02e-10	3.48e-09		SMS	1.91275	1.44e-156	1.02e-154
	HOTAIRM1	1.1144	2.32e-12	1.78e-11							OPN3	1.76662	9.11e-20	1.8e-18		ST14	1.91033	1.08e-75	6.03e-75
	OXTR	1.11421	3.05e-15	4.73e-14							CDA	1.76654	5.2e-08	2e-07		ITGB2	1.90984	2.77e-51	9.39e-51
	ACTN1	1.11345	1.11e-20	1.14e-18							PLXNC1	1.76652	3.04e-18	4.85e-17		SYT11	1.90978	1.98e-84	1.37e-83
	TNFRSF10A	1.11087	8e-15	1.11e-13							CENPH	1.7642	8.93e-12	5.7e-11		PIK3IP1	1.90824	2.64e-91	2.18e-90
	CCDC80	1.10981	2.42e-06	6.55e-06							COL4A1	1.76322	7.73e-24	3e-22		MFAP4	1.90716	4.46e-38	1.2e-37
	SLC9B2	1.10955	7e-14	7.53e-13							SAMD9	1.76276	1.82e-14	1.66e-13		PLBD1	1.90668	2.41e-62	1e-61
	ITGB2	1.1093	2.37e-08	8.83e-08							MREG	1.76267	1.66e-16	2.03e-15		C1orf116	1.90456	1.92e-80	1.2e-79
	LXN	1.10925	1.88e-11	1.21e-10							GPR183	1.76253	8.91e-09	3.82e-08		RUNX1	1.90427	1.99e-89	1.56e-88
	AFAP1-AS1	1.10881	1.02e-13	1.06e-12							KCTD20	1.76183	9.89e-21	2.26e-19		ITGA3	1.90401	5.49e-67	2.52e-66
	PTPRC	1.10797	4.09e-05	9.19e-05							SERPINB9	1.76084	8.65e-12	5.53e-11		ANP32E	1.9035	9.37e-144	4.19e-142
	H2BC5	1.10783	1.05e-10	5.96e-10							E2F7	1.75947	7.25e-08	2.74e-07		CXCL13	1.90094	1.63e-27	3.64e-27
	CSTB	1.10699	4.75e-23	8.34e-21							AGMO	1.75808	7.33e-05	0.00017684		RFTN1	1.90082	3.19e-88	2.43e-87
	ELK3	1.10658	2.53e-13	2.37e-12							STMN2	1.75752	1.3e-05	3.52e-05		CD4	1.90031	3.31e-65	1.46e-64
	PLEKHH2	1.10564	3.43e-12	2.54e-11							TMSB10	1.75743	4.58e-34	1.46e-31		BIRC3	1.89763	1.95e-54	6.97e-54
	ZC3HAV1L	1.10327	5.24e-16	1.03e-14							FKBP10	1.75688	1.89e-17	2.65e-16		LEMD1	1.89654	1.55e-59	6.11e-59
	H2BC4	1.10271	3.4e-12	2.52e-11							PMEPA1	1.75549	1.25e-16	1.57e-15		PTBP3	1.89199	6.98e-141	2.81e-139
	BCL11B	1.10145	2.27e-08	8.5e-08							C1QTNF3	1.75531	2.75e-06	8.32e-06		ANLN	1.8916	2.64e-79	1.61e-78
	ARPC1B	1.10045	5.06e-13	4.49e-12							MUCL3	1.75299	0.00486071	0.00865195		TGFBI	1.89057	4.52e-46	1.4e-45
	EMB	1.09943	3.08e-09	1.34e-08							DPY19L1	1.75208	3.7e-22	1.06e-20		ARNTL2	1.89045	6.66e-96	6.17e-95
	HCP5	1.09942	1.34e-12	1.08e-11							TOR4A	1.75165	3.63e-14	3.18e-13		HIF1A	1.88885	6.06e-84	4.14e-83
	ZNF703	1.09829	7.01e-19	3.69e-17							IL1RAP	1.75107	1.65e-13	1.31e-12		ITM2C	1.88787	2.72e-88	2.08e-87
	ITGA1	1.09744	4.89e-11	2.95e-10							HS3ST2	1.75063	9.43e-08	3.51e-07		CPXM2	1.88736	5.68e-68	2.67e-67
	FAT1	1.09655	6.55e-17	1.76e-15							TAP1	1.75009	3.41e-16	4.01e-15		MUC5B	1.88356	1.1e-23	2.3e-23
	BTBD19	1.09624	8.65e-16	1.58e-14							MEAK7	1.74859	8.02e-16	8.91e-15		PSMB8	1.8833	1.24e-88	9.55e-88
	COL17A1	1.09564	1.55e-10	8.51e-10							IGLC1	1.74656	0.000432247	0.000922926		FGL2	1.88326	1.59e-60	6.42e-60
	RSAD2	1.09508	1.35e-13	1.36e-12							LRRN1	1.74555	3.8e-07	1.3e-06		PXDN	1.88297	1.79e-76	1.02e-75
	KRT8	1.0948	1.94e-09	8.71e-09							HENMT1	1.74534	6.59e-18	9.96e-17		ZNF185	1.88286	3.2e-79	1.95e-78
	HPSE	1.09411	1.08e-13	1.11e-12							PTPRC	1.74493	1.08e-08	4.56e-08		NES	1.88255	4.46e-79	2.7e-78
	TNFRSF11A	1.09358	4.63e-07	1.4e-06							GPNMB	1.74461	5.97e-17	7.84e-16		TTC9	1.88208	3.3e-87	2.45e-86
	CLDN4	1.09351	1.35e-13	1.36e-12							LRCH2	1.74382	1.01e-18	1.72e-17		GPC6	1.88093	3.83e-83	2.56e-82
	ACVR1	1.09275	1.32e-20	1.28e-18							ADAMTS5	1.74126	8.92e-13	6.48e-12		NAGA	1.88042	1.53e-148	8.19e-147
	KIAA1217	1.09263	1.2e-19	8.05e-18							PTGS1	1.74066	3.01e-17	4.12e-16		CLDN23	1.87924	2.49e-63	1.06e-62
	SYNC	1.09198	2.11e-10	1.13e-09							GJC1	1.73911	5.88e-16	6.7e-15		ALOX5AP	1.87892	1.4e-49	4.61e-49
	SLAMF8	1.09192	7.92e-11	4.59e-10							LIPG	1.73814	4.42e-15	4.41e-14		CLTB	1.87733	9.49e-75	5.19e-74
	LAPTM5	1.0918	1.23e-08	4.78e-08							EHBP1L1	1.73752	6.67e-16	7.51e-15		IFNGR2	1.877	2.03e-112	3.1e-111
	OPN3	1.09159	7.68e-18	2.82e-16							MARCO	1.73356	0.000241264	0.000537357		GPX8	1.87648	2.65e-88	2.03e-87
	NABP1	1.09085	7.42e-09	3e-08							MXD1	1.73328	4.63e-14	4.01e-13		HOXB6	1.87476	2.36e-69	1.14e-68
	TNC	1.0898	5.23e-05	0.000115947							ADTRP	1.7332	2.4e-06	7.3e-06		ESM1	1.87471	4.33e-70	2.13e-69
	SMC4	1.08924	1.37e-14	1.77e-13							ICAM1	1.73277	3.74e-12	2.52e-11		ICAM1	1.87456	5.75e-58	2.19e-57
	UGT8	1.08888	5.13e-09	2.13e-08							H2BC5	1.73203	1.72e-06	5.34e-06		LHFPL6	1.87189	4.73e-71	2.37e-70
	RIT1	1.08778	1.79e-15	2.96e-14							TSPAN2	1.73186	5.96e-10	2.98e-09		GDA	1.87163	1.34e-67	6.24e-67
	HOXB2	1.08522	7.7e-16	1.43e-14							BORA	1.73085	5.54e-13	4.14e-12		PPL	1.87139	1.77e-71	8.98e-71
	PLCB4	1.08505	5.45e-10	2.72e-09							RPL39L	1.73034	1.33e-09	6.39e-09		ITGB6	1.87122	1.45e-37	3.85e-37
	IRF7	1.08463	7.07e-15	1e-13							CDC6	1.73008	8.39e-11	4.73e-10		PRELP	1.87042	5.23e-49	1.7e-48
	SYT13	1.08457	1.02e-06	2.92e-06							KCNMB4	1.72846	2.03e-14	1.84e-13		TUBB4B	1.87014	3.01e-78	1.79e-77
	CST6	1.08363	3.53e-08	1.28e-07							UBE2S	1.7263	2.79e-11	1.67e-10		CDCA8	1.86917	8.67e-96	8.02e-95
	BCL10	1.08264	1.35e-14	1.75e-13							FHDC1	1.72343	1.48e-10	8.06e-10		GPR68	1.86762	5.28e-90	4.21e-89
	EHF	1.08247	6.05e-08	2.11e-07							LRCH1	1.72331	1.1e-17	1.59e-16		SLC4A11	1.86728	1.13e-69	5.51e-69
	EPHA3	1.08221	1.15e-05	2.81e-05							INAVA	1.72288	3.78e-10	1.95e-09		CNN1	1.86663	2.2e-37	5.84e-37
	MAP3K8	1.08071	2.74e-08	1.01e-07							OMD	1.72193	0.000111058	0.000260258		UBE2L6	1.86551	1.98e-92	1.68e-91
	DUBR	1.07917	1.04e-18	5.17e-17							PMP22	1.72184	9.23e-22	2.47e-20		KDELR3	1.86442	6.6e-79	3.99e-78
	GOLM1	1.07912	2.32e-11	1.48e-10							MSN	1.72108	1.58e-28	1.4e-26		GNG12	1.86289	3.74e-111	5.51e-110
	MACROD2	1.07886	2.93e-09	1.28e-08							EIF5A2	1.71921	3.41e-18	5.41e-17		STRA6	1.86193	1.1e-68	5.27e-68
	ERO1A	1.07795	4.03e-21	4.6e-19							IBSP	1.71903	5.28e-05	0.000130555		F5	1.86088	1.31e-45	4.01e-45
	ADAMTS6	1.07775	1.43e-18	6.79e-17							CDCA5	1.71818	4.92e-08	1.9e-07		MROH6	1.86059	7.72e-56	2.83e-55
	IRAK2	1.07744	3.97e-15	5.91e-14							CCRL2	1.71616	3.9e-15	3.94e-14		HSD11B1	1.8605	3.81e-63	1.61e-62
	ZEB1-AS1	1.07667	1.5e-19	9.91e-18							NINJ2	1.71527	1.33e-17	1.9e-16		HRH1	1.85762	3.68e-109	5.09e-108
	PRTFDC1	1.07595	2.01e-15	3.24e-14							ETV1	1.71107	5.31e-16	6.08e-15		MAPRE1	1.85595	6.95e-129	1.88e-127
	SUCNR1	1.07527	5.77e-08	2.01e-07							LAMA4	1.71101	2.71e-20	5.78e-19		BMPR2	1.85528	2.77e-130	7.85e-129
	CHST11	1.07513	1.54e-14	1.95e-13							HAS2	1.70959	2.61e-07	9.14e-07		ENTPD2	1.85422	2.82e-75	1.56e-74
	ST6GAL2	1.07442	2.93e-09	1.28e-08							GLT8D2	1.70923	1.48e-13	1.19e-12		LIX1L	1.85421	1.45e-128	3.9e-127
	TRNP1	1.07321	3.5e-10	1.81e-09							IL2RA	1.70822	1.95e-11	1.19e-10		LRRC32	1.85414	8.84e-77	5.06e-76
	LPAR6	1.07156	2.45e-13	2.31e-12							GJB6	1.70606	0.000365279	0.000789385		RALB	1.85255	1.81e-139	6.98e-138
	ANKRD36B	1.07021	6.47e-11	3.82e-10							ZNF143	1.70297	7.76e-25	3.51e-23		PCDH7	1.85199	2.17e-79	1.33e-78
	RUSC1-AS1	1.06989	3.38e-11	2.09e-10							ARHGAP27	1.70194	2.82e-14	2.52e-13		SH3PXD2A	1.85077	9.49e-103	1.07e-101
	INTU	1.06948	6.69e-18	2.52e-16							MEGF6	1.70098	1.21e-09	5.81e-09		EFNA4	1.85065	7.59e-83	5.03e-82
	EPHA2	1.06937	2.38e-13	2.25e-12							F13A1	1.69394	1.25e-09	6.01e-09		NOTCH3	1.85049	4.07e-85	2.86e-84
	POU2F3	1.06926	4.46e-12	3.22e-11							TAP2	1.69356	9.76e-13	7.05e-12		CLIC4	1.84863	1.77e-74	9.62e-74
	RAPH1	1.06905	6.14e-15	8.82e-14							S100A9	1.69334	8.85e-06	2.46e-05		POMP	1.84664	2.96e-151	1.79e-149
	TNFSF13B	1.06904	2.87e-09	1.25e-08							HOXA10	1.69171	3.96e-05	9.97e-05		PBXIP1	1.84592	6.48e-98	6.32e-97
	NMI	1.06713	8.52e-18	3.07e-16							ANXA1	1.69115	9.65e-18	1.41e-16		SPRY4	1.84503	2.13e-123	4.72e-122
	ZEB1	1.06672	1.64e-10	8.98e-10							COL24A1	1.6907	1.55e-10	8.4e-10		SHROOM3	1.84322	1.72e-96	1.61e-95
	BHLHE41	1.06663	1.6e-12	1.28e-11							PIEZO1	1.68812	9.09e-19	1.56e-17		LAMA4	1.84314	2.86e-83	1.92e-82
	STIL	1.06469	5.12e-18	2.01e-16							COL4A5	1.68688	2.89e-09	1.32e-08		IFITM3	1.84205	2.62e-49	8.57e-49
	DNM3OS	1.06465	1.05e-07	3.52e-07							CENPU	1.6868	1.49e-08	6.2e-08		TICAM1	1.84122	5.32e-120	1.06e-118
	SCNN1A	1.06404	1.22e-07	4.06e-07							COTL1	1.6865	6.8e-19	1.19e-17		CCNB2	1.84079	6.83e-86	4.89e-85
	FOXF2	1.06375	3.52e-13	3.21e-12							SKAP2	1.68636	8.13e-28	6.41e-26		PPP3CA	1.83814	1.03e-146	5.06e-145
	ENTPD1	1.06375	3.13e-16	6.68e-15							FZD2	1.68509	6.81e-18	1.03e-16		LXN	1.83593	3.92e-95	3.56e-94
	ITPR3	1.06197	7.02e-19	3.69e-17							PABPC4L	1.68381	2.77e-15	2.84e-14		RRM2	1.83467	6.67e-76	3.74e-75
	E2F8	1.05925	1.52e-11	9.96e-11							CPNE8	1.6829	4.26e-19	7.69e-18		RGS16	1.83369	7.96e-53	2.77e-52
	CYP3A5	1.05849	2.65e-05	6.12e-05							AKAP12	1.68204	2.81e-13	2.18e-12		ALDH1B1	1.83273	1.28e-84	8.94e-84
	MMP9	1.05828	1.34e-06	3.77e-06							NEK6	1.68141	6.52e-28	5.17e-26		DNTTIP1	1.8323	1.48e-118	2.8e-117
	CTSB	1.05556	7.84e-18	2.87e-16							SLCO3A1	1.6797	3.88e-18	6.09e-17		AIF1	1.83188	6.05e-54	2.15e-53
	HMG20B	1.05532	2.13e-18	9.42e-17							SLC7A7	1.67948	1.97e-18	3.25e-17		SDC3	1.83147	2.76e-100	2.88e-99
	PTPN12	1.05479	1.44e-14	1.85e-13							E2F8	1.67763	9.62e-12	6.12e-11		CTSB	1.83059	1.18e-59	4.68e-59
	LAYN	1.05477	1.82e-15	2.99e-14							ZEB1	1.6749	3.5e-18	5.54e-17		LCK	1.82943	1.14e-66	5.18e-66
	CD47	1.05406	1.32e-21	1.69e-19							HOXA13	1.67392	9.67e-05	0.000228954		PDLIM4	1.82918	2.57e-63	1.09e-62
	EPB41L1	1.05114	2.45e-15	3.87e-14							NID1	1.6737	5.81e-19	1.03e-17		IRAK2	1.82847	2.9e-84	2e-83
	PDZK1IP1	1.04979	2.91e-08	1.07e-07							ST3GAL2	1.67278	3.12e-25	1.5e-23		APCS	1.82751	6.23e-17	1.16e-16
	ASAP1	1.04798	2.16e-14	2.62e-13							DTL	1.67195	1.72e-09	8.11e-09		GPR35	1.82354	5.7e-63	2.39e-62
	LAMB1	1.0476	1.34e-12	1.09e-11							PRDM6	1.66878	2.37e-12	1.64e-11		CCND1	1.82313	5.61e-76	3.15e-75
	ADTRP	1.04655	6.4e-05	0.000140222							RNF183	1.66826	2.76e-07	9.64e-07		CCN1	1.82303	1.47e-27	3.3e-27
	UHRF1	1.04502	7.14e-15	1.01e-13							FANCD2	1.66676	4.7e-16	5.42e-15		STYK1	1.82299	6.88e-85	4.82e-84
	JUP	1.04433	1.82e-15	2.99e-14							NOD2	1.66486	2.37e-16	2.85e-15		MPEG1	1.82284	1.6e-52	5.53e-52
	TGFA	1.0435	2.66e-16	5.82e-15							LIF	1.66318	1.97e-08	8.07e-08		HMGN4	1.82193	7.97e-132	2.4e-130
	DOCK8	1.04341	5.85e-07	1.74e-06							PRELP	1.66153	1.92e-07	6.86e-07		GJB4	1.82137	1.48e-64	6.43e-64
	IGLC1	1.04301	0.000412912	0.000799642							ELOVL6	1.66068	9.37e-10	4.57e-09		GLIPR2	1.8205	2.43e-72	1.25e-71
	ITGB5	1.04172	7.7e-26	3.11e-23							LMO7	1.66057	6.11e-13	4.52e-12		ARL6IP5	1.81873	5.4e-103	6.14e-102
	FAM171B	1.04162	6.22e-11	3.68e-10							TRIM14	1.66025	4.09e-18	6.39e-17		CDK1	1.81733	4.55e-89	3.55e-88
	FCGR2A	1.04149	9.66e-08	3.26e-07							ALPK2	1.65708	2.16e-09	1.01e-08		NCEH1	1.81676	9.34e-90	7.41e-89
	MR1	1.04135	7.77e-12	5.37e-11							CD248	1.65584	1.63e-14	1.49e-13		SHH	1.81222	3.78e-64	1.63e-63
	IGFBP7	1.0401	3.13e-14	3.65e-13							CDKN2A	1.65559	0.00247692	0.00464728		TFPT	1.81206	1.92e-117	3.47e-116
	MICALL2	1.03869	3.75e-20	3.02e-18							CXCL3	1.65306	4.77e-05	0.000118537		GBP4	1.81077	8.06e-79	4.86e-78
	FGD6	1.03659	1.76e-24	4.66e-22							ZNF703	1.65251	3.34e-15	3.4e-14		TGFBR1	1.80999	1.22e-100	1.29e-99
	TFF3	1.03524	2.77e-05	6.4e-05							RASSF2	1.65054	8.39e-11	4.73e-10		KLF16	1.80918	2.84e-115	4.71e-114
	SMAGP	1.03505	1.87e-17	6.05e-16							IGLJ3	1.65021	0.000809435	0.0016549		PRAP1	1.8089	3.65e-33	9.05e-33
	ALOX5	1.03441	2.72e-10	1.43e-09							C5AR1	1.65019	2.26e-14	2.04e-13		ARL6IP1	1.80862	9.77e-98	9.51e-97
	TAP1	1.03431	3.3e-17	9.83e-16							COLEC12	1.64868	1.37e-08	5.74e-08		MT-CYB	1.80813	1.16e-52	4.02e-52
	CENPE	1.03425	1.58e-15	2.64e-14							HOXC4	1.64777	7.6e-13	5.56e-12		PHLDA1	1.80676	6.07e-74	3.25e-73
	SMIM31	1.03423	9.78e-05	0.000208445							GAS7	1.64521	7.44e-12	4.8e-11		LMNB1	1.80648	1.5e-108	2.03e-107
	NEB	1.03391	6.51e-08	2.26e-07							SNAI2	1.64394	1.1e-11	6.97e-11		ATP6V1F	1.80505	3.41e-111	5.02e-110
	FAM102B	1.03375	2.31e-12	1.77e-11							NUF2	1.64368	4.83e-11	2.8e-10		FOLR2	1.80364	6.84e-51	2.3e-50
	RNASE6	1.0337	2.1e-07	6.69e-07							SLCO1B3	1.64302	0.00335734	0.00615406		SCT	1.80362	1.72e-63	7.27e-63
	PROM2	1.03369	2.37e-07	7.47e-07							FMN1	1.64301	3.47e-13	2.66e-12		HLA-G	1.80246	1.6e-62	6.67e-62
	KNL1	1.03338	1.57e-09	7.15e-09							BNIP5	1.64099	0.00228815	0.0043168		FKBP10	1.80226	2.67e-71	1.35e-70
	SLC45A3	1.03314	4.75e-15	6.98e-14							SOCS3	1.64097	3.12e-09	1.42e-08		FABP3	1.80201	3.09e-73	1.63e-72
	ITGB8	1.03311	1.59e-08	6.06e-08							TMEM71	1.64088	2.33e-09	1.08e-08		PPP1R15A	1.80115	4.24e-76	2.39e-75
	TAP2	1.03289	5.27e-11	3.16e-10							ST6GALNAC5	1.63998	4.43e-08	1.72e-07		RASSF2	1.79954	1.4e-64	6.07e-64
	CACNA2D1	1.03281	2.78e-08	1.02e-07							SIM2	1.63788	1.33e-07	4.84e-07		WNT10A	1.79941	1.65e-58	6.39e-58
	PTGIS	1.03259	6.76e-07	1.99e-06							DUSP5	1.63683	5.14e-09	2.28e-08		PMP22	1.79694	9.02e-67	4.12e-66
	KIF23	1.03196	3.68e-15	5.54e-14							ADAMTS4	1.63667	2.31e-09	1.07e-08		ETS1	1.79689	2.64e-76	1.5e-75
	ZBED2	1.03154	6.34e-12	4.46e-11							STS	1.63621	4.1e-12	2.74e-11		APOBEC1	1.79526	5.58e-43	1.63e-42
	DSG2	1.03035	1.57e-09	7.14e-09							GIMAP2	1.63493	4.1e-15	4.11e-14		TRNP1	1.79157	1.26e-58	4.86e-58
	CHSY1	1.03024	8.66e-12	5.94e-11							DOCK10	1.63478	7.77e-12	4.99e-11		EMP1	1.79148	1.97e-52	6.8e-52
	HOXB6	1.0292	4.04e-17	1.17e-15							PNMA1	1.63474	9.17e-22	2.46e-20		LAPTM4B	1.79146	1.14e-100	1.21e-99
	XRCC4	1.02871	1.81e-16	4.23e-15							COL3A1	1.63387	8.03e-27	5.11e-25		BPNT1	1.79084	1.13e-136	3.93e-135
	HPS3	1.02773	2.32e-15	3.69e-14							BEND6	1.63278	1.76e-12	1.23e-11		SCARA3	1.78859	5.25e-72	2.69e-71
	IKZF2	1.02717	2.11e-13	2.02e-12							EPHA2	1.63208	3.9e-10	2e-09		BAG3	1.78392	6.56e-93	5.62e-92
	FAM83H	1.02706	3.01e-13	2.79e-12							STEAP2	1.63197	5.23e-14	4.48e-13		FCER1G	1.78298	5.08e-46	1.57e-45
	CXCL6	1.02692	0.000347848	0.000681574							CCL11	1.63171	1.14e-05	3.12e-05		TSPO	1.78282	9.92e-49	3.22e-48
	EPS8	1.0264	1.85e-14	2.29e-13							ENOX1	1.63087	6.85e-13	5.05e-12		KIFC1	1.78266	1.81e-88	1.39e-87
	S100A14	1.026	4.98e-10	2.51e-09							IL4R	1.63078	1.47e-27	1.09e-25		GNA13	1.7822	3.09e-118	5.79e-117
	FAR2	1.02512	6.73e-12	4.7e-11							ITGB4	1.6306	4.55e-10	2.32e-09		APOBR	1.78049	3.14e-81	2.01e-80
	DOCK10	1.02489	1.56e-06	4.35e-06							ORC6	1.63057	1.61e-11	9.93e-11		CAV1	1.78001	1.81e-56	6.71e-56
	CLEC2B	1.02335	2.1e-08	7.9e-08							CHI3L1	1.63012	4.85e-06	1.41e-05		TUBB	1.77971	4.25e-77	2.46e-76
	ACTB	1.02295	1.32e-21	1.69e-19							BUB1B	1.6292	1.61e-10	8.73e-10		FLNC	1.77963	3.5e-55	1.27e-54
	THEMIS2	1.02132	2.49e-07	7.81e-07							CD300A	1.62835	4.06e-14	3.54e-13		CDS1	1.77591	3.34e-104	3.91e-103
	DDX60L	1.02054	9.56e-14	9.97e-13							FRMD6	1.6278	1.3e-18	2.2e-17		BPIFB1	1.7759	6.86e-31	1.64e-30
	CAP1	1.02048	8.12e-21	8.76e-19							DDX60	1.62695	1.28e-13	1.04e-12		SULT1B1	1.77557	1.21e-44	3.63e-44
	CDKN3	1.02032	5.78e-12	4.1e-11							DOCK2	1.62586	1.42e-10	7.72e-10		STAT1	1.77542	1.1e-74	5.98e-74
	PIGR	1.01979	0.000499357	0.000955608							TIGAR	1.62484	1.95e-17	2.73e-16		CHSY1	1.77471	1.64e-98	1.63e-97
	IGFL2	1.01815	2.75e-10	1.45e-09							EPHX4	1.62459	1.09e-07	4.02e-07		DUSP6	1.77272	1.39e-99	1.42e-98
	KIF4A	1.01798	2.37e-15	3.76e-14							MAF	1.62449	1.38e-18	2.33e-17		SLAMF8	1.77267	2.18e-66	9.88e-66
	TRIM16	1.0171	1.47e-16	3.55e-15							LY6E	1.62164	4.11e-09	1.84e-08		ZNF385A	1.77094	5.32e-87	3.92e-86
	PLOD2	1.01658	8.22e-13	6.99e-12							TGFB1I1	1.62024	1.01e-15	1.11e-14		ALAS1	1.77073	4.21e-125	9.99e-124
	MXRA8	1.01654	1.33e-16	3.25e-15							LRRC32	1.6198	1.31e-15	1.4e-14		LEF1	1.77061	2.65e-82	1.73e-81
	HENMT1	1.01641	9.84e-16	1.77e-14							CSGALNACT2	1.61827	3.94e-26	2.22e-24		MMD	1.77	2.64e-94	2.34e-93
	MAD1L1	1.01621	4.18e-15	6.19e-14							LAT2	1.61705	4.81e-13	3.62e-12		GNS	1.76986	2.89e-115	4.79e-114
	HACD4	1.01557	4.67e-09	1.96e-08							PIR	1.61683	3.21e-12	2.17e-11		ITGAV	1.7685	2.76e-79	1.68e-78
	CLIP4	1.01511	6.46e-14	7.01e-13							NAP1L3	1.61632	1.13e-13	9.27e-13		SPTSSA	1.76822	7.06e-126	1.72e-124
	PIEZO1	1.01392	2.27e-20	1.96e-18							PARPBP	1.61585	2.99e-16	3.55e-15		GRP	1.76576	1.02e-36	2.69e-36
	ANKRD36	1.01249	3.73e-09	1.59e-08							TFEC	1.61548	4.34e-10	2.21e-09		CTSO	1.76465	1.98e-95	1.82e-94
	TIGAR	1.01231	2.03e-12	1.57e-11							HACD1	1.61425	7.47e-09	3.24e-08		CHST11	1.76316	1.59e-70	7.91e-70
	MYO1E	1.01184	7.51e-23	1.24e-20							SPDL1	1.6139	1.65e-16	2.03e-15		GPR87	1.76057	2.39e-40	6.7e-40
	SHROOM3	1.01119	2.15e-09	9.61e-09							LTBP2	1.61307	4.35e-12	2.9e-11		SPI1	1.75985	3.35e-55	1.21e-54
	MSN	1.01062	2.3e-12	1.77e-11							PTAFR	1.61297	3.5e-14	3.09e-13		IER5	1.75972	5.52e-94	4.86e-93
	MICB	1.01057	1.81e-10	9.82e-10							RGS10	1.61264	1.48e-19	2.84e-18		CD58	1.7596	1.64e-88	1.26e-87
	KLK6	1.01048	4.62e-08	1.64e-07							CEACAM7	1.61217	0.0129931	0.0213838		ENO2	1.75958	3.11e-58	1.19e-57
	PON2	1.01038	1.02e-20	1.07e-18							LXN	1.61216	1.16e-16	1.47e-15		CEBPB	1.75835	1.35e-74	7.36e-74
	TCEAL7	1.00964	7.08e-09	2.87e-08							SLC8A1	1.61191	3.53e-14	3.1e-13		SPTLC2	1.7579	1.31e-145	6.25e-144
	CFAP300	1.00931	2.55e-18	1.1e-16							S100A10	1.61143	4.55e-23	1.53e-21		XDH	1.75746	1.45e-66	6.6e-66
	OSMR	1.00918	4.93e-08	1.74e-07							ADGRG6	1.61113	1.2e-08	5.04e-08		VPS18	1.75646	4.51e-147	2.24e-145
	RND3	1.0083	1.63e-10	8.95e-10							APOC1	1.60866	7e-07	2.29e-06		TNFRSF10A	1.75644	3.14e-87	2.33e-86
	CCDC102B	1.00803	5.43e-08	1.9e-07							STON1	1.608	4.4e-14	3.81e-13		AVPI1	1.75563	3.07e-96	2.87e-95
	SNAI2	1.00698	1.31e-08	5.07e-08							SLC36A1	1.60799	9.53e-19	1.63e-17		C3AR1	1.75509	2.78e-55	1.01e-54
	KIRREL1	1.00658	6.42e-14	6.98e-13							CD48	1.60763	8e-06	2.24e-05		RAB8B	1.75221	1.63e-112	2.5e-111
	MSMO1	1.00641	1.91e-13	1.86e-12							SYNPO2	1.60726	1.2e-06	3.81e-06		DACT1	1.74946	3.43e-77	1.99e-76
	SMS	1.00528	8.16e-19	4.15e-17							C1QB	1.60631	3.77e-10	1.94e-09		MRPS35	1.74935	6.55e-138	2.4e-136
	CYP2S1	1.00506	1.19e-07	3.96e-07							CBR3	1.60616	6.23e-16	7.05e-15		ECT2	1.7474	8.04e-88	6.06e-87
	SLC20A1	1.00383	3e-13	2.78e-12							MTFR2	1.60427	1.29e-10	7.07e-10		EPCAM	1.74521	9.67e-51	3.24e-50
	ZNF462	1.00309	1.26e-18	6.08e-17							RACGAP1	1.60386	2.84e-13	2.21e-12		KIF26B	1.74403	4.06e-90	3.24e-89
	LDLR	1.00274	1.21e-09	5.67e-09							FGF1	1.60202	2.12e-09	9.89e-09		PRAG1	1.74267	1.84e-94	1.64e-93
	EOGT	1.00233	2.98e-11	1.86e-10							CALU	1.59947	1.42e-25	7.32e-24		TPM4	1.74003	2.17e-70	1.08e-69
	PFKFB3	1.00218	9.69e-10	4.61e-09							SGCD	1.59838	2.05e-09	9.6e-09		PRDX1	1.73963	1.77e-78	1.06e-77
	ZBED6	1.00137	3.04e-06	8.12e-06							DDR2	1.59759	2.31e-15	2.4e-14		FIBIN	1.7374	1.25e-51	4.26e-51
	FSCN1	1.00069	1.82e-14	2.26e-13							TMOD3	1.59681	1.33e-16	1.66e-15		ABLIM3	1.73561	1.04e-80	6.58e-80
	TRIM52-AS1	-1.0015	5.18e-25	1.68e-22							ITPR3	1.59669	1.22e-11	7.65e-11		GBP2	1.73457	3.66e-73	1.92e-72
	NGB	-1.00208	1.2e-15	2.1e-14							SLC9A2	1.59623	0.000115951	0.000270866		MFSD2A	1.73283	8.08e-69	3.87e-68
	SSR4	-1.00374	5.99e-18	2.3e-16							ASPN	1.59594	3.01e-10	1.58e-09		FGF19	1.73109	1.31e-35	3.37e-35
	RAB4B	-1.00468	9.11e-15	1.24e-13							PPP1R1C	1.59575	4.73e-05	0.000117719		AFAP1	1.72918	7.05e-116	1.19e-114
	UGT2A3	-1.0062	0.000536825	0.00102235							LILRB2	1.59452	1.76e-09	8.3e-09		CD83	1.72859	7.94e-66	3.55e-65
	VIPR2	-1.00692	2.71e-19	1.65e-17							MS4A6A	1.59419	2.45e-10	1.3e-09		PLEKHG1	1.72658	4.95e-110	7.05e-109
	SCARA5	-1.00836	9.11e-10	4.36e-09							SSH1	1.59372	1.3e-18	2.21e-17		KIRREL1	1.72449	1.39e-80	8.71e-80
	AQP1	-1.00937	1.36e-07	4.46e-07							SLC16A6	1.59356	3.32e-12	2.25e-11		CYSTM1	1.7216	8.86e-51	2.97e-50
	TBXA2R	-1.01206	2.45e-16	5.47e-15							IER5L	1.59291	1.06e-18	1.8e-17		TAP1	1.72038	2.1e-75	1.17e-74
	RPS4Y1	-1.01289	0.0219802	0.0323694							CD58	1.5913	1.79e-20	3.91e-19		MZB1	1.72021	4.82e-40	1.34e-39
	HSD17B8	-1.01419	3.99e-14	4.54e-13							GRHL1	1.59099	3.71e-07	1.27e-06		CRYBG2	1.71958	6.73e-62	2.78e-61
	DNAJB9	-1.01617	3.25e-17	9.7e-16							MNDA	1.59047	2.73e-07	9.54e-07		BLACAT1	1.71923	1.14e-65	5.06e-65
	ENTPD3	-1.01703	1.5e-08	5.76e-08							CXCL13	1.58924	0.0078449	0.0134293		MMP10	1.71857	3.24e-46	1e-45
	MKNK1	-1.02021	2.72e-17	8.34e-16							MB21D2	1.58833	1.24e-15	1.34e-14		PECAM1	1.71742	9.56e-76	5.35e-75
	PLIN1	-1.02168	5.05e-08	1.78e-07							AOC1	1.58808	1.82e-05	4.81e-05		UBQLN2	1.71726	1.22e-158	9.46e-157
	ERN1	-1.02295	2.28e-17	7.19e-16							THEMIS2	1.58767	1.98e-12	1.38e-11		SH3RF1	1.71646	4.24e-108	5.64e-107
	FITM1	-1.02315	1.8e-16	4.21e-15							SUSD1	1.58722	6.13e-19	1.08e-17		ARL4D	1.71546	5.09e-71	2.55e-70
	LOC100506098	-1.02422	4.64e-13	4.15e-12							RAD51AP1	1.58216	1.61e-11	9.95e-11		SYNDIG1	1.71399	1.21e-73	6.45e-73
	SV2B	-1.02495	2.42e-09	1.07e-08							FBN2	1.58198	5.47e-07	1.82e-06		NOP10	1.71385	8.64e-107	1.11e-105
	NR0B2	-1.02586	2.92e-13	2.7e-12							TFF3	1.58102	0.00623804	0.0108947		APOL2	1.7112	8.65e-97	8.2e-96
	ENPP1	-1.02598	3.43e-10	1.77e-09							CGREF1	1.5774	5.62e-13	4.19e-12		F13A1	1.71116	1.4e-40	3.93e-40
	SLC25A45	-1.02964	1.07e-20	1.12e-18							AURKA	1.57678	3.06e-09	1.39e-08		PLCB3	1.71094	1.49e-92	1.27e-91
	SARDH	-1.02974	3.76e-16	7.75e-15							FAM118B	1.57621	5.86e-23	1.94e-21		IFI35	1.71085	9.13e-95	8.2e-94
	KCNJ8	-1.03022	5.18e-11	3.11e-10							CTSV	1.57458	4.26e-05	0.000106746		ZFP36L2	1.71035	1.09e-66	4.99e-66
	CFTR	-1.03102	0.0016567	0.00292178							ATP10B	1.57073	0.000240685	0.000536197		PROS1	1.7089	4.24e-88	3.22e-87
	RETREG1	-1.03237	1.48e-09	6.81e-09							UCHL1	1.5702	1.2e-09	5.8e-09		SASH3	1.70609	1.42e-47	4.51e-47
	CPA5	-1.0326	1.26e-15	2.17e-14							SELL	1.5701	3.59e-05	9.09e-05		HLA-DMA	1.70362	8.25e-53	2.87e-52
	FUT1	-1.03476	3.25e-13	2.98e-12							ULBP2	1.56875	1.14e-07	4.19e-07		E2F1	1.70201	2.24e-85	1.59e-84
	GIPC2	-1.03716	4.02e-08	1.44e-07							GLIS2	1.56844	9.84e-15	9.34e-14		GIMAP2	1.70181	2.04e-83	1.37e-82
	BCAT1	-1.04036	2.26e-05	5.28e-05							IFI44	1.56797	2.55e-08	1.03e-07		ADGRA2	1.70171	8.02e-72	4.09e-71
	LYPLAL1-AS1	-1.04891	7.94e-11	4.6e-10							CD14	1.56723	9.29e-14	7.69e-13		SNAI1	1.701	1.78e-67	8.23e-67
	WNT6	-1.04919	5.29e-14	5.86e-13							SQLE	1.5665	1.41e-10	7.67e-10		STS	1.70047	2.94e-101	3.17e-100
	MYMX	-1.0499	1.88e-15	3.07e-14							RASL11B	1.56624	2.29e-07	8.08e-07		ARHGAP30	1.70046	1.6e-62	6.67e-62
	LEFTY1	-1.05106	0.00141695	0.002527							RCSD1	1.56554	1.66e-08	6.85e-08		TAPBP	1.70003	3.6e-90	2.88e-89
	NRTN	-1.05131	5.64e-12	4e-11							CD69	1.56513	2.16e-06	6.61e-06		BIRC5	1.69957	1.25e-54	4.49e-54
	SLC39A14	-1.0519	1.02e-12	8.47e-12							KCNE4	1.56276	9.51e-10	4.64e-09		HCK	1.69908	1.54e-58	5.94e-58
	C7	-1.0529	1.75e-05	4.16e-05							PLEC	1.56247	1.11e-17	1.61e-16		ZWINT	1.69749	4.32e-90	3.45e-89
	ARHGDIG	-1.05567	3.54e-14	4.07e-13							FA2H	1.56199	1.03e-06	3.3e-06		ARID5B	1.69716	9.78e-89	7.58e-88
	PLAAT5	-1.05953	1.5e-15	2.52e-14							PHACTR3	1.56142	0.00024004	0.000534954		NFE2L1	1.69684	3.66e-115	6.06e-114
	RADIL	-1.06133	3.88e-15	5.79e-14							CAPN12	1.56134	2.25e-06	6.88e-06		ELOVL5	1.69569	1.7e-86	1.23e-85
	PHGDH	-1.06212	5.47e-14	6.03e-13							PIF1	1.5582	2.67e-11	1.6e-10		PTGER2	1.69496	1.15e-83	7.82e-83
	PTPRS	-1.06302	2.28e-13	2.16e-12							FAM20A	1.5578	6.05e-10	3.02e-09		MSRB3	1.69454	1.09e-65	4.86e-65
	MYOC	-1.06364	8.09e-18	2.95e-16							CRISPLD1	1.55757	6.31e-08	2.41e-07		DAPP1	1.69311	5.61e-84	3.83e-83
	CHAC1	-1.06449	6.85e-13	5.9e-12							STRA6	1.55734	2.28e-07	8.05e-07		IFIT2	1.69304	2.66e-82	1.74e-81
	PXMP2	-1.069	1.09e-19	7.43e-18							ADAMDEC1	1.5571	0.000215721	0.000484028		MCUB	1.69279	6.02e-107	7.77e-106
	ST6GALNAC4	-1.07011	7.82e-17	2.05e-15							BIRC5	1.55625	9.35e-08	3.49e-07		AMN	1.69205	2.46e-40	6.9e-40
	ANGPTL1	-1.07125	1.67e-12	1.33e-11							XYLT1	1.55457	4.64e-14	4.01e-13		MCM6	1.69184	6.78e-123	1.49e-121
	BSPRY	-1.07179	6.84e-09	2.78e-08							KRT20	1.55444	0.0315817	0.0431087		CHMP1B	1.68934	3.46e-132	1.06e-130
	LRMP	-1.07487	2.1e-16	4.79e-15							RAP2B	1.55425	1.2e-30	1.6e-28		NAB2	1.68887	9.72e-105	1.16e-103
	APOH	-1.08276	8.43e-07	2.45e-06							PCOLCE	1.55328	3.14e-11	1.86e-10		CLIP3	1.68868	1.02e-74	5.57e-74
	ALDH6A1	-1.08491	4.17e-21	4.72e-19							AMIGO2	1.55322	2.21e-10	1.18e-09		ZNFX1	1.68794	4.08e-146	1.97e-144
	LOC285095	-1.08578	4.46e-15	6.57e-14							TNNT1	1.55265	0.00183542	0.00352268		COL15A1	1.68754	1.63e-52	5.63e-52
	APLP1	-1.0874	4.75e-13	4.24e-12							SERPINA1	1.55023	1.86e-05	4.91e-05		ADAMTS14	1.68586	7.54e-75	4.13e-74
	COQ8A	-1.08835	9.11e-18	3.24e-16							ID3	1.54846	4.85e-15	4.82e-14		RTL8C	1.68428	3.52e-95	3.21e-94
	RBM20	-1.09026	2.07e-08	7.79e-08							PTPRO	1.54758	1.34e-11	8.38e-11		CCNB1	1.68347	6.05e-83	4.02e-82
	AKR7A3	-1.09786	4.62e-09	1.94e-08							HLA-F	1.54615	1.59e-14	1.46e-13		AK4	1.68257	1.25e-71	6.37e-71
	COMTD1	-1.09821	1.63e-13	1.62e-12							BCL10	1.5453	2.17e-21	5.47e-20		SOWAHC	1.68241	1.13e-122	2.47e-121
	DDC	-1.09844	7.22e-06	1.82e-05							SLC12A4	1.54369	2.23e-24	9.37e-23		PRRG4	1.68167	9.31e-101	9.87e-100
	TIFA	-1.09901	7.11e-16	1.33e-14							SLC44A4	1.54353	0.000112782	0.00026393		TMEM171	1.68116	3.17e-69	1.53e-68
	BEGAIN	-1.11228	5.75e-17	1.57e-15							MCTP1	1.54245	1.41e-08	5.88e-08		PIM2	1.67984	3.46e-76	1.95e-75
	PRDM12	-1.12203	5.44e-14	6.01e-13							BMP8A	1.54136	1.36e-08	5.67e-08		SQLE	1.67899	1.52e-66	6.93e-66
	MT1E	-1.1296	3.15e-15	4.83e-14							FAM111B	1.53889	2.54e-08	1.02e-07		ZBTB7A	1.67866	4.08e-157	2.95e-155
	ACSM3	-1.13584	5.65e-09	2.33e-08							STIL	1.5387	1.36e-10	7.44e-10		HENMT1	1.6775	1.75e-99	1.79e-98
	PRKAR2B	-1.13954	5.7e-11	3.4e-10							SPC25	1.53846	2.51e-08	1.01e-07		ABRACL	1.6767	3.95e-82	2.57e-81
	SLC25A15	-1.14064	1.52e-15	2.56e-14							CSTB	1.53791	3.28e-17	4.47e-16		EHD2	1.67668	1.84e-85	1.31e-84
	MT1HL1	-1.14118	1.93e-18	8.71e-17							PLXDC2	1.53668	4.72e-15	4.7e-14		CD82	1.67664	1.9e-88	1.46e-87
	KIF1A	-1.15178	3.99e-16	8.18e-15							ROBO1	1.53588	8.05e-15	7.72e-14		SPINK4	1.67658	1.97e-15	3.54e-15
	SERPINA5	-1.15629	1.99e-06	5.45e-06							FANCI	1.53579	4.55e-09	2.03e-08		B3GALT4	1.67619	4.96e-123	1.09e-121
	DHRS12	-1.15943	3.33e-19	1.99e-17							SMS	1.53508	4.9e-24	1.96e-22		PAK2	1.67365	2.27e-137	8.08e-136
	LYVE1	-1.16653	1.6e-07	5.18e-07							FXYD3	1.53502	9.35e-06	2.59e-05		TMEM43	1.67063	1.91e-116	3.3e-115
	HS6ST2	-1.16874	4.4e-09	1.85e-08							MSL3P1	1.53351	4.03e-09	1.81e-08		YWHAH	1.66991	1.07e-99	1.1e-98
	PSMD6	-1.17047	8.11e-19	4.14e-17							TAGLN	1.53282	8.09e-18	1.2e-16		SLC40A1	1.66747	1.67e-54	6e-54
	ESRRG	-1.1741	1.16e-11	7.81e-11							GPX8	1.53259	2.87e-17	3.93e-16		ACSL4	1.66636	5.49e-99	5.52e-98
	PDCD4	-1.17678	3.64e-11	2.25e-10							SMPD3	1.53174	2.27e-07	8.02e-07		CCNA2	1.66597	1.56e-89	1.23e-88
	ASNS	-1.17848	3.3e-14	3.82e-13							PLAAT2	1.53018	0.000175545	0.000399761		NKG7	1.66537	1.57e-50	5.27e-50
	RAB3D	-1.17969	2.79e-14	3.29e-13							PDE4D	1.52987	2.49e-11	1.5e-10		SSC5D	1.66525	5.64e-70	2.77e-69
	PLIN5	-1.18443	1.81e-16	4.22e-15							BICD1	1.52613	5.28e-13	3.95e-12		ICMT	1.66507	2.66e-138	9.9e-137
	PABPC4	-1.19275	7.15e-18	2.66e-16							SLC16A14	1.52609	2.02e-07	7.19e-07		SEPHS2	1.66506	7.33e-118	1.35e-116
	CA4	-1.19362	1.34e-19	8.95e-18							PRKG1	1.52538	1.46e-12	1.03e-11		HSD17B14	1.66336	9.02e-65	3.93e-64
	HOGA1	-1.19541	2.11e-10	1.13e-09							SGIP1	1.52507	6.19e-13	4.58e-12		SPRR1A	1.66288	6.41e-20	1.26e-19
	TSPAN7	-1.19751	5e-13	4.43e-12							IGFBP4	1.52495	7.68e-12	4.94e-11		GSTP1	1.66261	1.9e-43	5.6e-43
	FABP4	-1.19851	0.000209628	0.000425457							ADAM8	1.52089	5.76e-10	2.88e-09		TWIST1	1.66079	2.05e-55	7.46e-55
	INS	-1.20171	0.034457	0.0491158							CHSY1	1.51862	2.08e-21	5.28e-20		CRISPLD2	1.66078	2.09e-46	6.49e-46
	ADIPOQ	-1.20295	0.000256537	0.000513481							AHR	1.51836	7e-24	2.74e-22		MYH9	1.66052	2.01e-54	7.21e-54
	PELI2	-1.20319	7.28e-17	1.92e-15							EFNB1	1.51789	1.47e-11	9.14e-11		B4GALT1	1.65879	2.08e-67	9.61e-67
	MSRB1	-1.20349	4.48e-13	4.02e-12							ACVR1	1.51771	5.45e-31	8.18e-29		KIF2C	1.65858	1.88e-86	1.37e-85
	MCOLN3	-1.20923	2.37e-11	1.5e-10							GOLIM4	1.51672	1.76e-19	3.35e-18		ACVR1	1.65845	2.27e-125	5.44e-124
	A1CF	-1.21112	3.1e-10	1.62e-09							LINC01559	1.51593	0.00311418	0.00574658		GCNT1	1.65783	1.09e-70	5.44e-70
	SAMD15	-1.21215	3.14e-16	6.69e-15							MET	1.51514	3.82e-08	1.5e-07		IL3RA	1.65737	8.03e-91	6.54e-90
	CYB5A	-1.21527	5.26e-19	2.93e-17							FCGR2B	1.51468	6.1e-08	2.33e-07		PPP1R18	1.65733	2.11e-69	1.02e-68
	SLC17A4	-1.21977	2.08e-12	1.61e-11							LRP8	1.51427	1.52e-09	7.23e-09		PDLIM7	1.65702	1.85e-58	7.15e-58
	METTL7A	-1.22055	1.62e-17	5.4e-16							TRPS1	1.51344	7.01e-16	7.87e-15		P4HA1	1.6569	4.29e-76	2.42e-75
	VEPH1	-1.22085	7.11e-10	3.47e-09							CXCL1	1.51326	0.000170574	0.00038916		TEAD3	1.6563	3.65e-94	3.22e-93
	RNASE1	-1.22585	7.44e-11	4.33e-10							PNP	1.5132	2.16e-16	2.61e-15		PANX1	1.65629	2.51e-118	4.69e-117
	SLC41A1	-1.22751	3.44e-18	1.42e-16							CFH	1.5132	1.58e-16	1.94e-15		G0S2	1.65616	2.13e-29	4.94e-29
	XBP1	-1.22751	2.97e-16	6.4e-15							TMEM200C	1.51268	1.07e-11	6.75e-11		VAMP3	1.65607	4.47e-134	1.42e-132
	NRG4	-1.23692	2.21e-12	1.7e-11							DDA1	1.51244	2.19e-19	4.11e-18		KLK8	1.65509	1.71e-35	4.4e-35
	RBP1	-1.23921	9.06e-10	4.33e-09							RGS16	1.51153	4.27e-06	1.25e-05		SF3B4	1.65407	2.79e-130	7.9e-129
	STXBP6	-1.24301	1.67e-09	7.59e-09							MYBL1	1.51031	1.1e-07	4.05e-07		SPRED1	1.65397	1.23e-121	2.57e-120
	TMPRSS15	-1.24819	1.95e-09	8.75e-09							GEM	1.509	1.09e-09	5.28e-09		NFKBIE	1.65346	1.59e-82	1.05e-81
	BEX2	-1.25071	3.34e-11	2.07e-10							UCA1	1.50825	0.00125377	0.00247696		SLC16A5	1.65259	1.19e-54	4.28e-54
	BTD	-1.25107	2.74e-18	1.18e-16							TMC7	1.50712	1.13e-10	6.23e-10		FAM83H	1.65256	5.34e-72	2.74e-71
	LOC100506691	-1.25324	6.06e-14	6.63e-13							KIF14	1.50664	4.55e-09	2.03e-08		CD1C	1.65242	4.34e-51	1.47e-50
	GSTA3	-1.26434	1.14e-19	7.7e-18							SUCNR1	1.50575	9.54e-05	0.000226056		CCL22	1.65203	7.9e-60	3.13e-59
	MT1X	-1.27371	7.57e-17	1.99e-15							OXTR	1.50564	1.49e-06	4.65e-06		MSMO1	1.65148	1.36e-68	6.45e-68
	ARSL	-1.279	1.99e-07	6.35e-07							SLFN11	1.50454	5.86e-17	7.72e-16		BNIP3L	1.65049	1.8e-114	2.91e-113
	CHRM3	-1.28317	1.22e-12	1e-11							EPS8L1	1.50386	4.15e-06	1.22e-05		MAF	1.64923	2.59e-90	2.08e-89
	PRDX4	-1.28981	3.26e-15	4.98e-14							NMUR2	1.50347	0.00136806	0.00268321		TP53INP2	1.64883	3.11e-99	3.15e-98
	MYCL	-1.29468	1.19e-14	1.56e-13							ALOX5	1.50312	1.06e-09	5.12e-09		PRAF2	1.64857	1.16e-90	9.43e-90
	PBLD	-1.29491	4.85e-08	1.72e-07							PCDH18	1.50227	4.55e-11	2.65e-10		DDX60	1.64845	7.78e-72	3.97e-71
	DTNA	-1.29756	6.58e-18	2.49e-16							DSTNP2	1.50225	1.79e-18	2.96e-17		GRIN2D	1.64753	6.22e-61	2.52e-60
	SIDT2	-1.30042	1.42e-22	2.27e-20							PCSK5	1.50182	4.35e-11	2.54e-10		ANXA13	1.64707	1.54e-39	4.24e-39
	PTGER4	-1.30742	7.91e-18	2.89e-16							RAI14	1.50156	1.23e-20	2.76e-19		RNF128	1.64561	2.27e-60	9.1e-60
	GMNN	-1.30978	6.01e-12	4.24e-11							PIK3R5	1.50029	4.22e-10	2.16e-09		ATP9A	1.64518	2.62e-94	2.32e-93
	SFRP5	-1.31278	1.32e-12	1.08e-11							CYP26A1	1.49879	0.000500864	0.00105812		PPP1R3B	1.64322	4.34e-102	4.8e-101
	TCEA3	-1.32013	2.88e-10	1.51e-09							SPAG1	1.49735	1.93e-10	1.03e-09		TNFSF9	1.64256	4.01e-55	1.45e-54
	HBB	-1.32207	5.44e-07	1.63e-06							MICAL1	1.49734	7.61e-12	4.9e-11		PLEKHA6	1.64219	1.07e-85	7.65e-85
	GATA4	-1.32606	1.36e-09	6.27e-09							NEURL1B	1.49729	7.08e-08	2.69e-07		RAB7A	1.64032	5.88e-119	1.12e-117
	KLB	-1.3283	1.08e-16	2.73e-15							LRRC8C	1.49545	8.36e-11	4.71e-10		PLEK	1.63913	7.46e-49	2.42e-48
	BBIP1	-1.3291	4.49e-18	1.79e-16							COL13A1	1.49429	4.37e-08	1.7e-07		PIM1	1.639	7.43e-57	2.78e-56
	PPP1R1A	-1.33008	2.55e-17	7.87e-16							SPRR1A	1.49412	0.00458861	0.00819778		RP2	1.63835	2.76e-127	7.04e-126
	PIWIL2	-1.33144	2.19e-14	2.65e-13							FBLN2	1.49332	1.16e-10	6.43e-10		PRRX1	1.63824	7.01e-53	2.44e-52
	SEC11C	-1.33684	2.44e-20	2.09e-18							LY86	1.49253	1.76e-09	8.31e-09		WNT7A	1.63824	1.69e-47	5.34e-47
	LIFR	-1.33851	1.75e-17	5.79e-16							SORCS2	1.49166	1.27e-09	6.11e-09		LAMC1	1.63732	3.54e-82	2.31e-81
	STC2	-1.34472	4.17e-15	6.17e-14							LRRC8A	1.49089	1.7e-15	1.8e-14		TOP1	1.63597	4.63e-127	1.17e-125
	PDZK1	-1.35367	8.99e-08	3.05e-07							PLCXD2	1.48995	5.64e-11	3.25e-10		PFKFB3	1.63438	2.92e-60	1.17e-59
	CCDC69	-1.35732	3.72e-21	4.29e-19							DIPK1A	1.48895	2.47e-17	3.42e-16		ACP5	1.63204	5.38e-42	1.55e-41
	HPN	-1.3587	1.99e-10	1.07e-09							ADAM9	1.48281	8.91e-21	2.06e-19		MTRNR2L1	1.63182	2.76e-15	4.95e-15
	AMBP	-1.36307	7.1e-07	2.09e-06							WNT10A	1.48173	1.01e-05	2.78e-05		CSF1R	1.62961	1.37e-45	4.19e-45
	RAB26	-1.36489	1.02e-12	8.47e-12							HAS3	1.48051	0.000129841	0.000300801		EVI2A	1.62791	6.18e-60	2.45e-59
	DPP10-AS1	-1.36615	3.25e-14	3.77e-13							CDH17	1.47952	0.00535843	0.00946686		MARCKS	1.62687	5.56e-99	5.59e-98
	SPAG4	-1.36985	3.26e-14	3.78e-13							GALNS	1.47917	3.68e-18	5.8e-17		COL7A1	1.62664	2.35e-40	6.59e-40
	ACAT1	-1.3722	3.84e-21	4.4e-19							RGS1	1.47859	7.48e-07	2.44e-06		PMVK	1.62583	4.97e-114	7.95e-113
	SPX	-1.3724	4.02e-18	1.63e-16							HLA-DRB1	1.47784	3.86e-13	2.95e-12		MOB1A	1.62487	8.41e-120	1.66e-118
	ALDH1L2	-1.37543	1e-09	4.75e-09							TTC9	1.47755	1.16e-08	4.91e-08		SCG2	1.62481	2.06e-19	4e-19
	SLC7A2	-1.38051	8.46e-12	5.81e-11							ANKRD22	1.4774	3.53e-06	1.04e-05		FCER1A	1.62318	8.45e-55	3.05e-54
	PAK3	-1.38178	8.83e-14	9.27e-13							WT1	1.47724	1.26e-05	3.42e-05		CALU	1.62254	2.84e-76	1.61e-75
	SPACA3	-1.38432	6.19e-16	1.17e-14							NRK	1.47692	4.41e-06	1.29e-05		RAC1	1.62137	4.45e-102	4.92e-101
	TRIM50	-1.38474	2.69e-14	3.19e-13							PSMB8	1.47593	2.18e-19	4.1e-18		PARP4	1.62074	2.04e-95	1.88e-94
	DIRAS3	-1.38958	1.03e-10	5.86e-10							IGF2BP2	1.47555	4.01e-06	1.18e-05		MXD1	1.62066	8.18e-68	3.82e-67
	SFTPC	-1.39768	1.03e-10	5.87e-10							P4HA1	1.47516	3.56e-12	2.39e-11		SH3BGRL2	1.62018	5.76e-89	4.48e-88
	FXYD2	-1.3994	1.28e-06	3.61e-06							PDCD1LG2	1.47406	1.38e-09	6.61e-09		MAP1A	1.62017	5.58e-96	5.18e-95
	GCAT	-1.40123	1.23e-15	2.14e-14							FYB1	1.47322	1.22e-07	4.47e-07		MUC17	1.61801	1.14e-33	2.83e-33
	ECI2	-1.40624	2.11e-20	1.85e-18							FKBP14	1.47247	4.23e-16	4.91e-15		COTL1	1.61775	5.05e-71	2.54e-70
	CBFA2T3	-1.40946	4e-23	7.21e-21							CYP2C9	1.47242	0.000769817	0.00157915		WASL	1.61573	1.96e-133	6.16e-132
	LINC00261	-1.41064	8.19e-11	4.73e-10							DCBLD2	1.47231	5.35e-09	2.36e-08		LMNB2	1.61452	1e-124	2.34e-123
	SEL1L	-1.4137	5.81e-16	1.12e-14							ZIC2	1.47143	8.08e-05	0.000193946		KIF11	1.61326	1.29e-99	1.33e-98
	REEP1	-1.41394	8.75e-10	4.2e-09							GALNT5	1.47137	6.79e-05	0.000164529		CD86	1.6132	1.29e-67	5.99e-67
	SCGN	-1.4185	3.96e-10	2.03e-09							ZNFX1	1.46956	1.53e-20	3.36e-19		RAB20	1.61293	1.32e-105	1.62e-104
	NIBAN1	-1.42034	3.43e-17	1.01e-15							SNED1	1.46804	1.45e-08	6.03e-08		DUSP1	1.61259	1.6e-27	3.59e-27
	SLC4A4	-1.42086	3.03e-05	6.95e-05							TIMP2	1.46784	5.68e-19	1.01e-17		KIF5B	1.61142	4.15e-118	7.75e-117
	MT1H	-1.42368	4.63e-18	1.84e-16							PBX4	1.46625	9.39e-09	4.01e-08		SLC52A3	1.61119	1.57e-75	8.74e-75
	NPY1R	-1.42747	5.35e-10	2.68e-09							IFITM1	1.46545	3.76e-12	2.52e-11		GLT8D2	1.61026	8.78e-68	4.1e-67
	ECHDC3	-1.42838	1.17e-20	1.18e-18							BTNL8	1.46411	0.00683587	0.0118403		NDUFS5	1.61026	1.31e-73	6.96e-73
	SEMA6D	-1.43164	1.96e-15	3.18e-14							SHROOM4	1.46324	3.82e-15	3.86e-14		IFI44	1.61018	2.34e-30	5.53e-30
	SOX15	-1.43262	1.91e-20	1.7e-18							TNIK	1.46312	5.98e-10	2.99e-09		LRFN4	1.61	1.29e-58	4.99e-58
	BTG2	-1.43765	1.7e-18	7.88e-17							VEGFC	1.46005	2.89e-12	1.97e-11		IGSF6	1.60992	5.76e-66	2.58e-65
	CAMK2N2	-1.43918	5.98e-16	1.14e-14							CTSS	1.45913	1.41e-14	1.3e-13		B3GNT9	1.60931	9.86e-119	1.87e-117
	FKBP11	-1.44103	2.96e-21	3.51e-19							ALDOC	1.45837	1.92e-08	7.89e-08		PYCARD	1.60898	2.78e-69	1.34e-68
	BRSK2	-1.44205	2.37e-18	1.03e-16							FRZB	1.45788	3.33e-05	8.48e-05		MST1R	1.60838	3.59e-42	1.04e-41
	CHGA	-1.44597	8.02e-12	5.52e-11							MFAP2	1.4575	3.44e-10	1.78e-09		HSPB1	1.608	1.75e-35	4.48e-35
	KIRREL2	-1.44795	4.77e-16	9.48e-15							ACTN1	1.45674	2.29e-26	1.35e-24		ITPR3	1.60596	1.38e-63	5.86e-63
	GPT2	-1.4502	1.05e-11	7.08e-11							PLIN2	1.45665	4.47e-09	1.99e-08		TMEM204	1.60594	7.94e-71	3.97e-70
	C6	-1.45093	7.7e-07	2.25e-06							PTK7	1.45646	9.58e-11	5.36e-10		TOMM34	1.60514	3.56e-142	1.51e-140
	NRCAM	-1.45275	2.99e-10	1.56e-09							MPZL2	1.45579	6.41e-09	2.81e-08		SLFN5	1.60511	6.51e-86	4.67e-85
	REG3G	-1.45291	0.000866414	0.00159947							ADAMTS6	1.45488	8.11e-09	3.5e-08		VEGFC	1.60496	9.39e-83	6.21e-82
	CXCL12	-1.45525	1.99e-12	1.55e-11							TRIO	1.45476	2.25e-13	1.76e-12		IER5L	1.6049	9.44e-56	3.46e-55
	SLC38A5	-1.45667	6.91e-10	3.39e-09							SLC52A3	1.45444	2.43e-09	1.12e-08		CTTNBP2NL	1.60409	3.46e-122	7.39e-121
	PROX1	-1.45696	1.26e-10	7.04e-10							MLLT11	1.45358	2.12e-12	1.47e-11		SNX12	1.60184	3.75e-164	3.64e-162
	ATP4A	-1.45864	1.54e-16	3.69e-15							ARHGAP26	1.4531	5.78e-12	3.79e-11		CILP2	1.60174	1.27e-59	5.02e-59
	LOC285097	-1.46737	3.3e-12	2.45e-11							MICAL2	1.45287	4.55e-18	7.04e-17		GNAQ	1.60154	1.04e-142	4.5e-141
	NTRK2	-1.46818	2.38e-09	1.06e-08							IRF1	1.4528	2.81e-11	1.68e-10		PMAIP1	1.60118	1.23e-73	6.53e-73
	BEX5	-1.46982	1.1e-12	9.03e-12							NID2	1.45245	5.22e-12	3.44e-11		VASN	1.6008	1.04e-62	4.34e-62
	DPT	-1.47393	4.04e-09	1.71e-08							PDE10A	1.45235	2.59e-11	1.56e-10		PDGFB	1.60018	2.51e-83	1.69e-82
	MYRIP	-1.47526	2.39e-22	3.6e-20							MVP	1.452	1.99e-17	2.79e-16		VMO1	1.59904	1.3e-69	6.31e-69
	F8	-1.4785	1.47e-14	1.88e-13							KCTD10	1.45092	4.25e-23	1.44e-21		ARL8A	1.59815	1.03e-143	4.58e-142
	GAMT	-1.47996	2.06e-16	4.71e-15							SPTSSB	1.45088	0.000209355	0.00047089		EGR1	1.59794	1.04e-20	2.07e-20
	SST	-1.4904	0.000397902	0.00077267							IL2RB	1.45037	8.44e-08	3.17e-07		TIMM23	1.59596	1.24e-151	7.58e-150
	MT1F	-1.49488	4.18e-18	1.68e-16							FHOD3	1.44835	3.05e-07	1.06e-06		IFITM1	1.59291	6.05e-36	1.57e-35
	EPOR	-1.49676	1.35e-17	4.61e-16							AIFM2	1.44749	2.57e-10	1.36e-09		MAB21L4	1.59171	1.23e-52	4.26e-52
	F11	-1.50808	4.21e-18	1.69e-16							THSD7B	1.44659	6.13e-08	2.34e-07		PLEKHA2	1.5914	1.01e-69	4.94e-69
	LINC00339	-1.51002	6.58e-14	7.13e-13							B3GNT5	1.44573	3.43e-14	3.02e-13		ADGRG6	1.59061	2.74e-65	1.21e-64
	CTNND2	-1.51077	2.87e-15	4.46e-14							LILRA6	1.44557	2e-10	1.07e-09		GNE	1.59014	1.42e-90	1.15e-89
	SLC39A8	-1.51247	6.28e-14	6.83e-13							ZWINT	1.44519	1.85e-09	8.73e-09		NET1	1.59012	1.58e-65	7.03e-65
	GAS2	-1.5205	3.26e-14	3.78e-13							MISP	1.44508	3.35e-07	1.15e-06		CORO1C	1.58996	5.4e-95	4.89e-94
	ZBTB16	-1.52233	2.52e-12	1.92e-11							SEC23A	1.44397	1.09e-31	1.94e-29		PRELID3B	1.5895	4.5e-128	1.18e-126
	CTH	-1.52251	2.4e-15	3.8e-14							DIPK2A	1.44268	3.35e-19	6.16e-18		SLC35F6	1.58858	8.35e-158	6.3e-156
	NUCB2	-1.52285	1.34e-14	1.73e-13							HLA-DOA	1.44105	4.8e-07	1.61e-06		MCM3	1.58782	1.83e-122	3.95e-121
	GC	-1.5233	1.02e-05	2.51e-05							KIF2C	1.4406	2.1e-08	8.55e-08		CCL13	1.5877	9.2e-44	2.73e-43
	LOC100129129	-1.53012	6.85e-18	2.57e-16							TNFRSF10D	1.44029	2.34e-07	8.24e-07		CELSR1	1.58763	2.19e-77	1.28e-76
	MAT1A	-1.53505	1.86e-17	6.04e-16							ANXA13	1.43984	0.00804448	0.0137442		CDCA5	1.58692	3.54e-83	2.37e-82
	RGN	-1.54258	7.53e-14	8.02e-13							ASAP1	1.43965	3.98e-21	9.7e-20		HOXB2	1.5867	3.73e-65	1.64e-64
	EPHX2	-1.5436	1.67e-20	1.51e-18							TBX18	1.43901	6.22e-05	0.000151742		LAPTM4A	1.58644	1.5e-71	7.6e-71
	IL22RA1	-1.55081	1.83e-10	9.93e-10							CAP1	1.43669	3.9e-34	1.31e-31		PCNA	1.58477	3.77e-99	3.81e-98
	PRSS2	-1.55688	0.000447049	0.00085983							FAM3D	1.4365	0.00147738	0.00287959		ITPKC	1.58464	1.19e-89	9.42e-89
	REG1CP	-1.56951	1.07e-05	2.63e-05							C11orf80	1.43526	2.16e-12	1.5e-11		TGFBR2	1.58229	1.26e-72	6.53e-72
	TMEM97	-1.5863	1.16e-08	4.52e-08							CLEC7A	1.43448	5.19e-09	2.3e-08		AP1S1	1.58064	1.83e-119	3.58e-118
	SERPINI1	-1.59589	1.05e-16	2.66e-15							HIP1	1.43444	6.51e-16	7.33e-15		PPT1	1.57987	3.49e-90	2.8e-89
	PLCE1	-1.59973	3.89e-14	4.43e-13							ANXA10	1.43357	0.0262416	0.0406651		ADPRHL2	1.57946	2.41e-141	9.84e-140
	DLK1	-1.60811	4.17e-07	1.27e-06							CYTH3	1.43306	4.74e-16	5.46e-15		DOK5	1.57907	4.37e-72	2.24e-71
	SYBU	-1.61916	2.28e-11	1.45e-10							TUBA4A	1.43237	5.08e-13	3.8e-12		NXT1	1.57857	5.82e-127	1.46e-125
	REG3A	-1.61974	0.00389494	0.00649286							PCDHB2	1.43089	2.56e-05	6.64e-05		ERG28	1.57824	4.61e-124	1.05e-122
	IMPA2	-1.62433	2.88e-10	1.51e-09							CLIC1	1.43047	2.5e-24	1.04e-22		PELI1	1.57776	1.58e-97	1.53e-96
	SLC3A1	-1.63903	1.71e-05	4.07e-05							DNAJA4	1.42797	5.83e-10	2.92e-09		RPL39L	1.57695	1.09e-62	4.57e-62
	LOC102723493	-1.64442	1.99e-17	6.36e-16							ACOT7	1.42782	1.91e-11	1.17e-10		ACBD3	1.57548	2.49e-123	5.5e-122
	GLS2	-1.64736	4.64e-17	1.32e-15							CLIC6	1.42769	1.79e-06	5.54e-06		TMEM159	1.57517	8.91e-86	6.36e-85
	LMO3	-1.64841	1.97e-12	1.54e-11							CD74	1.42737	7.33e-13	5.39e-12		IRF6	1.57495	6.39e-74	3.42e-73
	KLF15	-1.65391	4.66e-20	3.61e-18							CILP	1.42735	0.00338868	0.00620782		MT-ND1	1.57424	1.14e-40	3.21e-40
	DPP10	-1.6625	8.49e-14	8.94e-13							C1S	1.42501	1.52e-16	1.88e-15		TSPAN2	1.5742	2.24e-59	8.81e-59
	FAM3B	-1.66565	2.86e-08	1.05e-07							IGSF6	1.42293	3.48e-07	1.2e-06		PNMA2	1.57405	6.83e-58	2.6e-57
	DPEP1	-1.67048	1.56e-14	1.97e-13							APCS	1.42096	0.0473226	0.00694788		RAB7B	1.57401	2.31e-79	1.41e-78
	MT1G	-1.67222	1.54e-18	7.25e-17							ARRDC2	1.42078	7.17e-15	6.93e-14		MYO1A	1.57213	6.17e-39	1.68e-38
	CCKBR	-1.69236	1.14e-15	2e-14							LPCAT2	1.42059	1.05e-13	8.66e-13		CD300A	1.57086	2.7e-65	1.19e-64
	BEX1	-1.7011	3.71e-09	1.58e-08							TRAF3IP3	1.41941	1.5e-06	4.68e-06		NEK2	1.57067	5.35e-78	3.16e-77
	C5	-1.71359	5.31e-16	1.04e-14							PDZD2	1.41884	1.99e-07	7.09e-07		TMEM176A	1.57029	2.16e-46	6.71e-46
	ZG16	-1.72002	1.4e-16	3.41e-15							HAPLN3	1.41796	6.56e-13	4.85e-12		DDAH2	1.56969	3.52e-79	2.14e-78
	EPHX1	-1.72291	6.36e-17	1.71e-15							FSTL1	1.41723	2.95e-22	8.62e-21		NACC1	1.56952	5.03e-137	1.77e-135
	PDK4	-1.7278	1.6e-14	2.01e-13							MS4A2	1.41708	1.54e-08	6.39e-08		HMCES	1.56942	5.75e-139	2.18e-137
	SLC30A2	-1.75406	1.54e-15	2.58e-14							PAQR8	1.41501	2.66e-07	9.3e-07		TCEAL9	1.56905	1.44e-99	1.48e-98
	HOMER2	-1.7586	1.85e-12	1.45e-11							BARD1	1.41443	2.43e-12	1.67e-11		PCED1B	1.56884	2.15e-75	1.2e-74
	TENT5C	-1.7586	6.45e-21	7.04e-19							WNT5A	1.41352	3.28e-07	1.13e-06		GASK1B	1.56841	2.33e-67	1.08e-66
	IGFBP2	-1.76895	9.35e-08	3.16e-07							COL22A1	1.41338	1.33e-08	5.57e-08		ENC1	1.56703	4.4e-54	1.57e-53
	EPB41L4B	-1.77507	6.4e-12	4.5e-11							HTRA1	1.41313	7.6e-13	5.57e-12		HAVCR2	1.56682	4.61e-63	1.94e-62
	AKAP7	-1.77981	1.93e-15	3.14e-14							FGA	1.41231	0.00674442	0.009574		SERINC3	1.56681	3.36e-134	1.07e-132
	ADH1B	-1.78221	3.44e-09	1.48e-08							MOCOS	1.41208	8.06e-06	2.25e-05		SLC12A2	1.56618	2.22e-62	9.22e-62
	DMD	-1.80479	3.23e-16	6.85e-15							PODNL1	1.41157	3.05e-09	1.39e-08		NRAS	1.56614	5.3e-116	9.01e-115
	CCDC110	-1.81549	1.05e-15	1.87e-14							KLK8	1.41133	0.000295926	0.000649082		PRDM1	1.56552	1.04e-85	7.44e-85
	SLC16A10	-1.81755	1.25e-16	3.1e-15							RUNX3	1.41129	1.17e-07	4.29e-07		SYAP1	1.56545	2.47e-157	1.81e-155
	TPST2	-1.82186	2.24e-16	5.06e-15							F2R	1.40924	1.65e-13	1.31e-12		RUNX3	1.56459	3.16e-59	1.24e-58
	REG1A	-1.8461	9.2e-05	0.000196748							LPAR6	1.4064	7.89e-13	5.76e-12		THBD	1.56457	7.82e-67	3.58e-66
	RNF186	-1.85145	5.02e-15	7.33e-14							MXRA8	1.40555	2.06e-12	1.43e-11		SH3BGRL	1.5642	1.81e-89	1.42e-88
	AZGP1	-1.86025	4.03e-08	1.45e-07							CDC25B	1.40514	9.21e-10	4.5e-09		VNN2	1.56353	8.75e-42	2.51e-41
	SLC43A1	-1.86564	1.66e-15	2.75e-14							SLFN12	1.40419	1.19e-16	1.5e-15		ABCG1	1.5631	5.45e-91	4.45e-90
	NR5A2	-1.86856	2.16e-13	2.06e-12							KIAA1217	1.4038	7.83e-14	6.55e-13		TPRG1L	1.56211	6.21e-117	1.09e-115
	ACADL	-1.87928	2.76e-13	2.56e-12							PRSS23	1.40346	9.86e-19	1.69e-17		STX6	1.56181	3.75e-148	1.99e-146
	PRSS3P2	-1.89371	2.79e-06	7.48e-06							GAS2L3	1.40199	1.42e-12	1.01e-11		TGOLN2	1.56117	1.71e-109	2.39e-108
	CBS	-1.91028	2.64e-14	3.13e-13							PPP1R14C	1.4013	8.17e-06	2.28e-05		HNRNPAB	1.55913	2.79e-115	4.65e-114
	BNIP3	-1.92438	1.59e-14	2e-13							CD1A	1.40056	1.61e-05	4.29e-05		OSCAR	1.5587	2.71e-60	1.09e-59
	PRSS3	-1.93731	1.65e-06	4.6e-06							CTSB	1.39902	6.42e-24	2.52e-22		IL7R	1.55869	4.94e-36	1.28e-35
	ABAT	-1.94326	1.14e-14	1.51e-13							NR1I2	1.39838	0.000127032	0.000294812		RHOG	1.55868	3.27e-103	3.75e-102
	P2RX1	-1.95067	4.38e-19	2.51e-17							RTP4	1.39785	3.41e-10	1.77e-09		SLC30A1	1.55832	3.63e-105	4.4e-104
	CTRB2	-1.95348	0.00029931	0.000592802							VAV1	1.39783	3.94e-12	2.64e-11		COL16A1	1.5581	4.24e-53	1.48e-52
	BACE1	-1.95434	7.71e-16	1.43e-14							GPR34	1.39738	1.22e-06	3.86e-06		CD3E	1.55536	1.36e-41	3.89e-41
	GATM	-1.98967	1.19e-10	6.66e-10							SERINC2	1.39732	2.57e-07	9.02e-07		TMEM47	1.5553	3.89e-67	1.79e-66
	KCNJ16	-1.98995	7.05e-08	2.43e-07							ATP8B4	1.39712	1.37e-10	7.5e-10		SAPCD2	1.55477	7.62e-76	4.27e-75
	MT1M	-1.9941	3.33e-20	2.72e-18							RMI2	1.39607	3.49e-10	1.81e-09		C5AR1	1.55291	2.86e-52	9.87e-52
	CPB1	-2.00475	0.00057821	0.00109549							ST6GAL1	1.39571	2.37e-09	1.1e-08		LGMN	1.55289	8.83e-87	6.46e-86
	TEX11	-2.02373	1.03e-14	1.37e-13							CORO1C	1.39467	6.29e-25	2.9e-23		ERAP2	1.55243	1.2e-33	3e-33
	SLC39A5	-2.03644	3.75e-18	1.53e-16							GZMB	1.39447	0.000768766	0.00157752		CHIC2	1.55008	2.41e-139	9.25e-138
	SLC1A2	-2.05039	3.26e-14	3.78e-13							HMGA1	1.39397	1.6e-08	6.63e-08		APEX2	1.54978	9.48e-159	7.41e-157
	PAIP2B	-2.05713	3.73e-19	2.19e-17							EVA1C	1.39246	1.63e-13	1.3e-12		PTPN1	1.54917	1.62e-125	3.91e-124
	GPHA2	-2.06262	1.67e-18	7.73e-17							ERO1A	1.39222	3.97e-07	1.35e-06		DLGAP5	1.54849	5.83e-84	3.98e-83
	LGALS2	-2.12066	7e-17	1.86e-15							TMEM176B	1.38991	1.51e-12	1.06e-11		HSP90AB1	1.548	4.14e-67	1.91e-66
	TRHDE	-2.14932	1.48e-16	3.57e-15							NALCN	1.38924	2.24e-07	7.92e-07		CETN2	1.54751	5.02e-119	9.62e-118
	ERO1B	-2.15566	6.05e-16	1.15e-14							EFNA5	1.38876	3.13e-09	1.42e-08		MAP1B	1.54725	3.36e-62	1.39e-61
	CELA3A	-2.19409	0.000101107	0.000214753							BEAN1	1.38759	1.18e-07	4.33e-07		SERINC1	1.54719	2.51e-70	1.24e-69
	PNLIP	-2.20088	0.000210721	0.000427459							GCNT1	1.38745	2.69e-06	8.15e-06		CYP4F3	1.54676	2.93e-54	1.05e-53
	AOX1	-2.23509	3.67e-15	5.53e-14							TNFRSF21	1.38664	9.15e-15	8.71e-14		IFI16	1.54641	1.47e-57	5.55e-57
	REG1B	-2.23822	0.0001084	0.000229278							PDE1A	1.38535	5.05e-08	1.95e-07		OCIAD2	1.54525	2.67e-75	1.48e-74
	KIAA1324	-2.25928	1.83e-13	1.79e-12							TPBG	1.38369	8.98e-15	8.56e-14		C1orf54	1.54398	1.25e-83	8.46e-83
	ALKAL2	-2.26656	8.85e-16	1.61e-14							ZEB2	1.38324	7.91e-14	6.62e-13		FYB1	1.54386	6.97e-54	2.47e-53
	PSAT1	-2.27776	1.3e-16	3.19e-15							STING1	1.38262	1.52e-13	1.21e-12		DIO2	1.54351	4.93e-69	2.37e-68
	EGF	-2.29957	9.77e-13	8.18e-12							C5orf34	1.38195	9.91e-15	9.4e-14		ATP6V1G1	1.5426	1.98e-94	1.76e-93
	TMEM52	-2.30316	1.39e-15	2.36e-14							RELL1	1.37912	3.38e-26	1.94e-24		CDCA7	1.54134	1.31e-40	3.69e-40
	CEL	-2.30673	6.54e-05	0.000142986							CLMP	1.37829	2.39e-06	7.28e-06		ADO	1.541	2.61e-164	2.55e-162
	PM20D1	-2.33082	4.78e-16	9.51e-15							MMD	1.37744	5.13e-15	5.07e-14		ZMPSTE24	1.5404	3.64e-127	9.22e-126
	CELA3B	-2.36282	2.07e-05	4.86e-05							EMILIN2	1.37559	1.46e-14	1.35e-13		CRIM1	1.54025	4.88e-86	3.51e-85
	FGL1	-2.38581	2.46e-11	1.56e-10							ANKH	1.3754	5.27e-14	4.51e-13		SLC9A1	1.53917	4.98e-83	3.32e-82
	IAPP	-2.40061	8.34e-09	3.34e-08							SRGN	1.37527	1.41e-10	7.68e-10		FOXC1	1.53839	7.96e-80	4.92e-79
	RBPJL	-2.44079	6.9e-15	9.82e-14							TESPA1	1.37514	5.7e-09	2.51e-08		ALDH3B1	1.53759	1.16e-44	3.49e-44
	ANPEP	-2.44927	2.19e-14	2.65e-13							STX11	1.37423	1.65e-12	1.16e-11		BCL2L1	1.53717	3.37e-88	2.56e-87
	CTRC	-2.59428	2.4e-06	6.51e-06							SUSD3	1.37421	1.19e-08	5e-08		VAV1	1.53658	3.43e-65	1.51e-64
	KLK1	-2.62597	2.49e-11	1.58e-10							TLR7	1.37391	4.93e-08	1.9e-07		CSGALNACT2	1.53592	2.43e-90	1.96e-89
	PLA2G1B	-2.67996	1.53e-05	3.67e-05							NRIP3	1.37376	7.72e-09	3.34e-08		CACNG4	1.53586	2.41e-36	6.28e-36
	CPA1	-2.68558	2.13e-05	5e-05							VILL	1.37324	1.78e-05	4.71e-05		CCDC3	1.53562	1.18e-61	4.86e-61
	GP2	-2.70052	8.52e-07	2.48e-06							OLFML1	1.37236	7.32e-12	4.73e-11		TMEM37	1.53487	2.2e-53	7.73e-53
	CLPS	-2.78251	1.82e-06	5.02e-06							MMP7	1.37189	0.0013258	0.00260753		GOLIM4	1.53486	1.75e-88	1.34e-87
	CUZD1	-2.84601	1.27e-07	4.2e-07							GBP4	1.36997	6.83e-09	2.98e-08		TMC7	1.53459	5.84e-53	2.04e-52
	GNMT	-2.85627	1.42e-16	3.46e-15							MSX2	1.36955	2.49e-08	1.01e-07		CARD6	1.53383	1.15e-58	4.45e-58
	CPA2	-2.87576	1.55e-07	5.04e-07							CORO1A	1.36881	1.33e-06	4.18e-06		MELK	1.53369	7.88e-74	4.21e-73
	PDIA2	-2.91401	6.55e-13	5.67e-12							XRCC4	1.36853	1.04e-07	3.85e-07		DBN1	1.5335	4.13e-80	2.57e-79
	ERP27	-2.93687	1.07e-10	6.05e-10							KLF4	1.36757	1.78e-09	8.41e-09		LZTS1	1.53343	1.7e-74	9.23e-74
	CELP	-2.99815	3.98e-08	1.43e-07							TYMP	1.36737	1.22e-09	5.89e-09		RABIF	1.53244	2.48e-151	1.5e-149
	PNLIPRP1	-3.08544	5.59e-08	1.96e-07							GFPT2	1.36649	7.03e-08	2.67e-07		EDN1	1.53176	1.91e-57	7.23e-57
	PNLIPRP2	-3.14501	3.77e-08	1.36e-07							F3	1.36648	6.75e-09	2.95e-08		DYNLT3	1.53063	3e-113	4.69e-112
	TMED6	-3.1558	7.8e-14	8.29e-13							SCIN	1.36614	2.26e-05	5.9e-05		SLC44A1	1.53029	2.01e-97	1.94e-96
	CELA2B	-3.16736	3.96e-09	1.69e-08							HILPDA	1.36389	8.03e-06	2.25e-05		FOSL2	1.53025	1.52e-56	5.65e-56
	AQP8	-3.18424	4.35e-13	3.91e-12							TENM3	1.3634	6.35e-09	2.78e-08		ONECUT3	1.53001	1.4e-41	4.01e-41
	SYCN	-3.24793	3.86e-08	1.39e-07							TIAM2	1.36213	1.54e-13	1.23e-12		FAM20B	1.52908	1.88e-154	1.24e-152
	CTRL	-3.42935	2.38e-10	1.27e-09							LUM	1.36091	4.28e-21	1.04e-19		RYBP	1.52538	5.68e-144	2.56e-142
	SERPINI2	-3.56167	1.17e-10	6.59e-10							LDHA	1.36006	8.5e-24	3.28e-22		MFSD14B	1.52465	1.72e-135	5.74e-134
	ALB	-3.77732	3.38e-12	2.51e-11							DDX39A	1.3597	1.88e-14	1.71e-13		NDUFA1	1.523	6.5e-92	5.45e-91
											CR1	1.35963	1.81e-06	5.59e-06		FOXF2	1.52297	4.4e-88	3.34e-87
											PLEK	1.3596	1.02e-06	3.27e-06		SAA1	1.52218	3.58e-15	6.41e-15
											PIEZO2	1.35925	1.78e-08	7.31e-08		ANKS4B	1.52182	4.33e-56	1.59e-55
											MAP4K4	1.35694	3.71e-17	5.03e-16		GPKOW	1.52135	3.75e-173	5.21e-171
											IER5	1.35619	1.57e-11	9.72e-11		KIF20A	1.52088	9.18e-85	6.42e-84
											KIF4A	1.35501	5.27e-08	2.03e-07		ZMAT2	1.52072	1.17e-136	4.04e-135
											RIPOR2	1.35464	0.00013761	0.000317683		UBXN10	1.52042	6.7e-81	4.25e-80
											PTK6	1.35441	1.66e-08	6.85e-08		TGFA	1.52012	1.3e-64	5.64e-64
											TACC3	1.3544	2.75e-11	1.65e-10		TYMP	1.51956	2.66e-40	7.43e-40
											PLXNA1	1.35421	1.07e-11	6.74e-11		SNCG	1.51943	2.71e-30	6.4e-30
											SDS	1.35216	3.03e-05	7.77e-05		SEZ6L2	1.51907	1.75e-62	7.3e-62
											TNFRSF1B	1.35193	1.03e-11	6.55e-11		MAP4K4	1.51582	1.47e-106	1.87e-105
											TNFRSF17	1.35172	0.000249156	0.000553734		ISM1	1.5156	9.41e-40	2.6e-39
											ITGAX	1.35001	2.28e-09	1.06e-08		NID1	1.51552	2.9e-52	1e-51
											KIF18A	1.34995	1.11e-06	3.55e-06		STK17B	1.5147	7.86e-71	3.93e-70
											SULT1E1	1.34858	0.000922516	0.00186871		RGS5	1.5139	6.25e-46	1.92e-45
											CRISP3	1.3479	0.00675437	0.0095859		IRF8	1.51284	4.95e-47	1.55e-46
											NLGN4X	1.34653	3.5e-06	1.04e-05		FOXF1	1.51202	3.68e-77	2.13e-76
											MEOX1	1.34651	0.000382897	0.000823837		HKDC1	1.51109	4.59e-45	1.39e-44
											GNAI2	1.34578	1.22e-21	3.21e-20		MSC	1.51065	2.1e-54	7.51e-54
											SEPTIN9	1.34536	4.56e-21	1.1e-19		CLCF1	1.51028	2.69e-56	9.95e-56
											SPINK5	1.34518	0.000690702	0.00142714		OPN1SW	1.50947	6.81e-111	9.96e-110
											FLVCR2	1.3444	8.73e-12	5.58e-11		RFLNB	1.5094	2.53e-74	1.37e-73
											HSPG2	1.34432	6.78e-15	6.58e-14		PBDC1	1.50914	1.37e-136	4.73e-135
											TUBA1C	1.34386	9.58e-27	6.04e-25		EID1	1.5076	1.29e-80	8.09e-80
											CENPL	1.3435	4.04e-13	3.08e-12		FBXO32	1.50657	2.31e-52	7.99e-52
											CCL19	1.3428	0.0127143	0.0209567		COL6A1	1.50555	1.26e-32	3.1e-32
											PDLIM4	1.34265	1.26e-10	6.9e-10		PHLDA3	1.50512	2.55e-64	1.1e-63
											FYN	1.34245	4.1e-14	3.57e-13		GSR	1.50425	5.31e-106	6.62e-105
											BIN2	1.3423	1.97e-09	9.23e-09		CFH	1.50401	1.8e-50	6.03e-50
											AFF3	1.34038	7.65e-06	2.15e-05		PSMB9	1.50355	2.96e-55	1.07e-54
											LIX1L	1.33979	6.18e-17	8.09e-16		RGCC	1.50343	5.27e-53	1.84e-52
											LDLRAD4	1.33926	2.59e-11	1.56e-10		PSMB3	1.50313	3.05e-92	2.58e-91
											THEMIS	1.33853	2.15e-05	5.63e-05		AP2B1	1.50212	1.34e-131	4e-130
											OSR2	1.33819	1.34e-08	5.6e-08		CENPM	1.50126	3.91e-49	1.28e-48
											ELOVL5	1.33805	5.01e-20	1.02e-18		MCU	1.50084	9.12e-80	5.63e-79
											CDCA7	1.33702	0.000140067	0.000323069		HHLA2	1.50006	4.89e-41	1.38e-40
											CYBRD1	1.33649	1.52e-10	8.25e-10		MDFIC	1.49981	9.86e-75	5.38e-74
											IRF8	1.33584	1.21e-08	5.09e-08		RALBP1	1.49977	6.69e-127	1.67e-125
											CLVS1	1.33535	1.76e-13	1.39e-12		UHMK1	1.49949	8.99e-124	2.01e-122
											SIPA1L2	1.33429	5.89e-10	2.94e-09		GATA3	1.49896	1.67e-61	6.85e-61
											SAPCD2	1.33412	3.46e-06	1.03e-05		KLRB1	1.49862	9.37e-53	3.26e-52
											RHOH	1.33375	7.6e-07	2.48e-06		RHPN2	1.49849	1.29e-54	4.63e-54
											HCK	1.33076	2.21e-08	8.99e-08		DEGS1	1.49762	2.93e-116	5.03e-115
											EMP3	1.33062	2.39e-12	1.65e-11		CASP3	1.49654	4.18e-136	1.42e-134
											RAB42	1.3305	5.06e-09	2.24e-08		PRPF6	1.49497	4.08e-122	8.69e-121
											RGS13	1.3295	1.05e-05	2.89e-05		FZD2	1.49399	7e-83	4.64e-82
											CNPY4	1.32892	6.48e-22	1.78e-20		FOSB	1.49387	2.55e-17	4.76e-17
											LGMN	1.3288	7.22e-16	8.1e-15		IL2RA	1.49377	3.83e-58	1.47e-57
											PPP1R18	1.32803	7.9e-21	1.85e-19		MGAT3	1.49237	3.29e-56	1.22e-55
											HDAC9	1.32766	1.03e-09	5e-09		EHD3	1.49235	5.04e-102	5.55e-101
											HLA-B	1.32701	5.9e-21	1.41e-19		MRPL15	1.49211	1.8e-116	3.12e-115
											TAF1A	1.32696	5.66e-14	4.83e-13		NDUFA8	1.49197	1.27e-122	2.75e-121
											EVI2A	1.3249	5.64e-08	2.16e-07		HNRNPA0	1.4883	6.98e-154	4.53e-152
											FLNC	1.32347	1.23e-06	3.88e-06		RAB34	1.48765	2.19e-57	8.27e-57
											PRKCB	1.32334	1.57e-05	4.18e-05		MNDA	1.48765	2.52e-44	7.53e-44
											IFITM2	1.32268	4.27e-18	6.66e-17		AURKA	1.48596	3.58e-78	2.12e-77
											TAGAP	1.32211	4.23e-08	1.65e-07		FBXO34	1.48454	2.8e-115	4.65e-114
											NAGA	1.32175	2.24e-20	4.82e-19		CDKN2D	1.48449	3.06e-89	2.39e-88
											GLI3	1.32074	1.9e-08	7.79e-08		FCGBP	1.48438	9.19e-20	1.8e-19
											C1orf54	1.32003	3.75e-13	2.87e-12		RAP2A	1.48433	7.45e-123	1.63e-121
											PKP3	1.31991	9.71e-07	3.12e-06		TRIB1	1.48395	8.05e-65	3.51e-64
											LGALS3BP	1.31965	3.33e-13	2.57e-12		RRAD	1.4839	6.4e-42	1.84e-41
											GXYLT2	1.31841	9.96e-08	3.7e-07		LSR	1.48338	1.85e-45	5.64e-45
											P3H2	1.31792	1.59e-06	4.95e-06		CSTA	1.48324	7.94e-40	2.2e-39
											SLC2A5	1.31737	3.99e-07	1.35e-06		STK26	1.48298	9.59e-97	9.08e-96
											GALNT10	1.31624	4.79e-14	4.14e-13		BRK1	1.48214	3.69e-101	3.96e-100
											CCR1	1.31551	4.13e-10	2.11e-09		CBLC	1.48117	6.91e-44	2.05e-43
											AGR3	1.31537	0.0103146	0.0172743		RGS1	1.48103	8.54e-28	1.92e-27
											KLF7	1.31482	2.18e-17	3.05e-16		IL27RA	1.47992	8.65e-81	5.47e-80
											GJA1	1.31359	5.24e-13	3.92e-12		PI4K2A	1.47982	4.77e-133	1.49e-131
											PTPRE	1.31241	1.08e-14	1.02e-13		CANT1	1.47975	1.29e-91	1.07e-90
											CTTNBP2NL	1.31092	2.85e-32	5.72e-30		CTXN1	1.47944	3.35e-51	1.13e-50
											C3AR1	1.31057	1.58e-09	7.49e-09		BCAR3	1.47928	9.94e-82	6.43e-81
											RNASEH2A	1.31017	1.55e-09	7.38e-09		SLC2A3	1.4791	4.25e-38	1.14e-37
											TNFRSF25	1.30915	3.5e-07	1.2e-06		FEN1	1.47851	7.08e-96	6.55e-95
											ITIH2	1.30894	0.00206258	0.00392046		MSMB	1.4774	7.88e-18	1.49e-17
											H2BC21	1.30768	1.92e-05	5.06e-05		RPS12	1.47698	5.03e-48	1.61e-47
											GPR153	1.30734	2.52e-09	1.16e-08		LOXL1	1.47651	6.9e-57	2.58e-56
											COL6A1	1.30652	7.48e-12	4.82e-11		CPD	1.47618	6.41e-94	5.64e-93
											ARHGDIB	1.30558	5.45e-14	4.65e-13		MMP15	1.47614	2.46e-77	1.43e-76
											CST7	1.30409	1.19e-06	3.77e-06		SLC9A3	1.47599	2.6e-35	6.65e-35
											FERMT3	1.30384	8.72e-11	4.9e-10		KIF4A	1.47542	3.88e-91	3.18e-90
											TYRP1	1.30358	2.63e-05	6.82e-05		EIF6	1.47522	3.21e-102	3.57e-101
											ADAMTS2	1.30257	4.2e-14	3.65e-13		NSDHL	1.47429	2.04e-119	3.97e-118
											ANKRD29	1.30173	2.84e-07	9.88e-07		RAB10	1.47361	1.14e-108	1.55e-107
											H2AC8	1.30064	0.000262582	0.000581124		SMIM15	1.473	1.44e-124	3.34e-123
											TPM4	1.30051	2.54e-17	3.51e-16		TRIM21	1.47249	5.24e-102	5.77e-101
											STK38	1.30003	3.5e-20	7.34e-19		MAML2	1.47243	7.3e-100	7.53e-99
											AIF1	1.29849	5.52e-09	2.43e-08		WAS	1.47231	1.17e-46	3.65e-46
											PLEKHO2	1.29757	2.67e-15	2.75e-14		BAK1	1.47212	4.6e-104	5.39e-103
											ZEB1-AS1	1.29617	5.35e-12	3.52e-11		PGD	1.47158	2.94e-93	2.54e-92
											PLIN3	1.29599	6.5e-14	5.5e-13		TMCC3	1.47143	5.39e-90	4.3e-89
											MLLT3	1.29546	5.9e-13	4.39e-12		RILPL2	1.46995	2.76e-125	6.59e-124
											RND3	1.29517	1.08e-14	1.02e-13		UNC93B1	1.46967	4.86e-66	2.18e-65
											BPGM	1.2935	7.2e-13	5.29e-12		NUCKS1	1.46932	6e-95	5.42e-94
											GOLM1	1.29349	1.53e-09	7.27e-09		KPNA3	1.4685	1.35e-133	4.25e-132
											MND1	1.29088	2.07e-09	9.66e-09		GADD45A	1.46732	5.9e-80	3.66e-79
											BMP1	1.28949	1.05e-11	6.62e-11		HSPA5	1.46676	3.08e-53	1.08e-52
											RASA3	1.28779	7.24e-16	8.11e-15		EFHD2	1.46618	3.3e-60	1.32e-59
											GCHFR	1.28679	1.02e-06	3.27e-06		TMEM200A	1.46615	1.99e-68	9.44e-68
											DCN	1.28654	4.42e-12	2.94e-11		HOXB9	1.46588	1e-44	3.02e-44
											PLK4	1.28643	8.97e-10	4.39e-09		RENBP	1.46517	4.4e-62	1.82e-61
											EDAR	1.28612	7.12e-06	2.01e-05		IL4I1	1.46507	3.18e-53	1.11e-52
											LBH	1.28514	8.22e-16	9.12e-15		BAG5	1.46438	2.45e-167	2.74e-165
											KITLG	1.28306	2.56e-09	1.18e-08		GPR132	1.46408	2.03e-79	1.24e-78
											KRT15	1.28287	0.00188702	0.00361318		LITAF	1.46384	1.98e-72	1.02e-71
											CARD6	1.28224	9.09e-14	7.53e-13		PIGT	1.46355	6.65e-84	4.54e-83
											HLA-DQA1	1.28086	2.78e-05	7.18e-05		MRPL47	1.4631	3.44e-136	1.17e-134
											CCR5	1.28042	5.27e-08	2.03e-07		SDS	1.46271	2.52e-44	7.53e-44
											HOXA4	1.28032	2.36e-12	1.63e-11		C6orf223	1.46167	1.81e-48	5.85e-48
											EFNA4	1.28017	1.55e-13	1.24e-12		CD300LF	1.46155	5.71e-59	2.23e-58
											HAND2	1.27991	1.74e-05	4.61e-05		TMEM123	1.46067	2.63e-70	1.3e-69
											B4GALT5	1.27968	2.01e-19	3.8e-18		POC1A	1.45995	8.1e-88	6.1e-87
											CKAP2	1.27916	1.66e-11	1.02e-10		MYD88	1.45983	1.89e-95	1.73e-94
											PFKFB3	1.27865	2.92e-11	1.74e-10		TM9SF3	1.45954	6.98e-93	5.97e-92
											SLA	1.27832	1.1e-07	4.04e-07		MYO7B	1.45918	7.68e-35	1.95e-34
											RFLNB	1.27802	2.26e-10	1.2e-09		LYPD3	1.4589	1.83e-38	4.95e-38
											ADAMTS12	1.2778	5.1e-09	2.26e-08		CGB5	1.45872	3.38e-21	6.79e-21
											CLEC5A	1.2776	1.16e-06	3.68e-06		ADGRF1	1.45838	5.9e-56	2.17e-55
											SLC38A6	1.27759	1.47e-16	1.83e-15		ITPRIP	1.45833	5.57e-76	3.13e-75
											SH3RF3	1.27741	1.09e-10	6.06e-10		TRIM54	1.45775	2.22e-42	6.43e-42
											GZMK	1.27708	0.00160302	0.00310808		DPY19L1	1.45765	2.33e-105	2.85e-104
											CYBB	1.27656	1.99e-08	8.13e-08		ADAMTSL2	1.45725	3.46e-49	1.13e-48
											FOSL2	1.2734	3.92e-15	3.95e-14		ATP5F1E	1.45689	9.18e-93	7.83e-92
											PCNX2	1.272	2.83e-12	1.93e-11		NNMT	1.45592	1.46e-29	3.41e-29
											ENO1	1.27182	4.85e-12	3.21e-11		PPIC	1.4558	1.07e-69	5.24e-69
											CCR6	1.26975	5.25e-06	1.52e-05		SLC9B2	1.45475	2.53e-60	1.01e-59
											MSMO1	1.26876	3.59e-10	1.86e-09		FPR1	1.45445	3.21e-41	9.11e-41
											EFHD1	1.26863	6.66e-07	2.19e-06		ETV7	1.45429	3.93e-71	1.98e-70
											COLGALT1	1.26829	8.91e-17	1.15e-15		FUT2	1.45416	2.74e-33	6.8e-33
											PDK3	1.26782	7.38e-17	9.55e-16		EFNA2	1.45394	4.77e-48	1.53e-47
											SYT13	1.26635	0.00344354	0.00630144		TAF7	1.45384	9.19e-109	1.25e-107
											B3GALT4	1.26635	1.83e-16	2.24e-15		RAB14	1.45384	6.51e-135	2.14e-133
											ABR	1.26468	1.77e-20	3.86e-19		CSF2RB	1.45301	1.39e-51	4.73e-51
											ELK3	1.2642	4.23e-23	1.44e-21		NCF4	1.45288	2.45e-51	8.31e-51
											PGM2L1	1.26348	2.21e-11	1.34e-10		AURKB	1.4528	3.14e-62	1.3e-61
											HS3ST3B1	1.26255	1.07e-10	5.92e-10		IL1R2	1.45269	4.4e-30	1.03e-29
											SERPINB8	1.26143	2.82e-14	2.51e-13		HTATSF1	1.45214	1.32e-108	1.78e-107
											ATP1B3	1.26057	4.26e-19	7.69e-18		CDH2	1.45193	1.54e-39	4.25e-39
											SGO2	1.26037	4.23e-08	1.65e-07		SLAMF7	1.45116	3.39e-58	1.3e-57
											PPL	1.26034	2.05e-06	6.3e-06		CPE	1.45061	5.36e-20	1.05e-19
											DPYSL2	1.26003	1.23e-15	1.33e-14		SLC39A1	1.45027	3.71e-98	3.64e-97
											VSIR	1.25912	1.9e-16	2.31e-15		GIMAP4	1.44999	8.69e-51	2.92e-50
											LRRC66	1.25837	0.000281058	0.000618971		MT-ND3	1.44993	1.57e-35	4.04e-35
											ACTB	1.25719	1.52e-34	5.74e-32		A4GALT	1.44988	2.14e-58	8.23e-58
											TFPI	1.25669	1.52e-10	8.25e-10		KCTD5	1.44977	3.77e-130	1.06e-128
											NKD2	1.25655	3.12e-07	1.08e-06		SNX9	1.44866	1.31e-108	1.78e-107
											TSPO	1.25486	1.33e-14	1.24e-13		GJC2	1.44783	7.93e-51	2.66e-50
											GLIPR2	1.25249	4.26e-11	2.49e-10		ASS1	1.44646	6.86e-47	2.15e-46
											MAD1L1	1.25204	1.61e-07	5.82e-07		KCTD11	1.44616	1.35e-109	1.89e-108
											SERPINB7	1.25154	0.000892751	0.00181419		UBAP1	1.44605	6.07e-123	1.33e-121
											TMEM100	1.25154	4.7e-05	0.000117043		BMP2	1.44559	2.76e-73	1.45e-72
											QPCT	1.25129	8.99e-07	2.9e-06		CLMP	1.44517	5.15e-47	1.62e-46
											NCAPH	1.25065	3.84e-08	1.51e-07		CALD1	1.44451	1.31e-40	3.67e-40
											DOK5	1.24873	1.09e-09	5.28e-09		FBP1	1.44445	3.7e-40	1.03e-39
											TGFB3	1.24755	1.02e-06	3.26e-06		ATP2B4	1.4427	9.39e-64	4.01e-63
											CCNE2	1.24692	5.3e-06	1.53e-05		PRKCD	1.44146	2.09e-87	1.57e-86
											BTBD11	1.24681	3.66e-05	9.25e-05		UGCG	1.44139	9.16e-84	6.22e-83
											ANXA2P2	1.24565	3.7e-31	5.69e-29		LDLR	1.44113	3.79e-35	9.66e-35
											SLC5A1	1.24463	0.000575711	0.00120562		IER3	1.44098	1.81e-28	4.13e-28
											VSNL1	1.24442	2.77e-05	7.14e-05		TNFAIP8L2	1.44096	5.3e-58	2.02e-57
											NT5DC2	1.24391	2.73e-11	1.64e-10		RNF145	1.44037	3.16e-100	3.3e-99
											DTX3L	1.24376	8.31e-18	1.23e-16		UBALD2	1.43895	6.03e-73	3.16e-72
											LYZ	1.243	8.53e-08	3.2e-07		PXDC1	1.43881	2.16e-77	1.26e-76
											MSRB2	1.24117	1.27e-24	5.49e-23		PPP1CB	1.43785	2.07e-93	1.79e-92
											SLC6A20	1.23968	0.000864409	0.00175931		MEDAG	1.43731	1.51e-25	3.26e-25
											ITIH3	1.23963	5.8e-07	1.92e-06		TRAM2	1.43663	1.4e-86	1.02e-85
											CRABP2	1.23919	0.000128636	0.000298309		SULT2B1	1.43633	1.01e-46	3.15e-46
											IRS1	1.23881	2.16e-10	1.15e-09		GAL3ST4	1.4356	2.27e-72	1.17e-71
											NDE1	1.23868	1.91e-12	1.33e-11		EGLN3	1.43401	1.69e-30	4e-30
											RRAD	1.23856	2.61e-07	9.14e-07		EFNA3	1.43395	5.54e-47	1.74e-46
											CRTAM	1.23843	8.53e-07	2.76e-06		LGR6	1.43351	1.23e-46	3.85e-46
											RTKN2	1.23729	3.36e-07	1.16e-06		LMNA	1.43342	1.53e-66	6.95e-66
											APOL4	1.2372	6.86e-10	3.41e-09		DTX3L	1.43336	2.14e-94	1.9e-93
											FLNA	1.23662	2.32e-15	2.41e-14		DNASE2	1.43232	5.24e-111	7.7e-110
											CDCP1	1.23658	2.37e-07	8.36e-07		CLDN1	1.43226	3.83e-31	9.2e-31
											FZD1	1.23643	1.17e-08	4.92e-08		COX8A	1.43221	5.15e-65	2.25e-64
											XKR9	1.23641	3.63e-06	1.07e-05		MSX2	1.43136	2.01e-58	7.75e-58
											P2RY6	1.23638	1.96e-09	9.19e-09		TCEAL7	1.43068	3.94e-70	1.94e-69
											RARA	1.23602	7.39e-19	1.28e-17		APMAP	1.43032	1.19e-105	1.46e-104
											CALHM6	1.23599	4.74e-05	0.000118025		FOXJ1	1.429	2.74e-31	6.59e-31
											ASAP2	1.23526	9.35e-14	7.73e-13		TNFSF11	1.42856	3.2e-61	1.3e-60
											IKBIP	1.23444	8.28e-09	3.57e-08		ODAM	1.42689	4.05e-38	1.09e-37
											LCP1	1.23407	5.33e-08	2.05e-07		MRVI1	1.42489	2.21e-60	8.89e-60
											SOX21	1.23247	0.00261352	0.00488619		UBTD2	1.42483	1.04e-130	2.99e-129
											LRRC3	1.23233	1.46e-13	1.18e-12		PLCD3	1.42449	5.23e-51	1.76e-50
											CCL13	1.23126	0.00211084	0.00400642		PTMS	1.42371	9.9e-49	3.21e-48
											JAM3	1.23105	5.48e-13	4.09e-12		PRKACB	1.42329	2.83e-66	1.28e-65
											RIT1	1.22942	2.06e-15	2.15e-14		C16orf54	1.42319	4.22e-44	1.26e-43
											FKBP7	1.22495	1.61e-13	1.29e-12		ABHD2	1.42248	8.07e-51	2.71e-50
											CAVIN3	1.22433	4.58e-10	2.33e-09		APLP2	1.42242	1.98e-71	1e-70
											PLEKHA2	1.22285	2.05e-17	2.86e-16		TNFSF10	1.41853	1.46e-57	5.53e-57
											BAG3	1.22211	2.05e-12	1.42e-11		ALDH3A1	1.4177	3.39e-35	8.64e-35
											PIK3C2B	1.22172	5.46e-09	2.41e-08		TMEM87B	1.4173	1.07e-113	1.69e-112
											GMFG	1.22162	5.4e-07	1.8e-06		YAP1	1.41701	1.64e-71	8.32e-71
											HOXA5	1.22132	5.49e-09	2.42e-08		CENPB	1.4168	7.67e-115	1.26e-113
											FBXL7	1.22103	7.25e-10	3.59e-09		PJA1	1.41486	1.52e-119	2.98e-118
											ETS2	1.22089	1.79e-11	1.1e-10		FZD1	1.41476	1.05e-80	6.61e-80
											FAT4	1.21969	5.78e-07	1.91e-06		TSR2	1.41428	2.3e-129	6.38e-128
											CMAHP	1.21958	2.89e-06	8.72e-06		ZCCHC24	1.41406	2.31e-58	8.89e-58
											STARD4	1.21948	6.16e-11	3.53e-10		PARP3	1.41309	3.79e-91	3.12e-90
											FEM1B	1.21892	5.69e-13	4.24e-12		CKAP4	1.41196	1.21e-88	9.33e-88
											SLC25A12	1.21888	1.2e-17	1.73e-16		CH25H	1.41179	4.66e-50	1.55e-49
											RNASEL	1.2188	6.19e-16	7e-15		EPHA3	1.41153	3.24e-54	1.15e-53
											DNM3	1.21875	2.23e-09	1.04e-08		C1GALT1C1	1.41039	1.81e-129	5.04e-128
											C1orf162	1.21741	4.96e-06	1.43e-05		KRT8	1.41028	3.51e-28	7.94e-28
											CD3D	1.21703	0.000172125	0.000392505		MCM2	1.40821	1.03e-75	5.76e-75
											MYH11	1.21701	0.000861487	0.00175355		TXNIP	1.40677	5.21e-31	1.25e-30
											ATP8B2	1.21511	4.5e-11	2.62e-10		OMD	1.40654	1.45e-40	4.06e-40
											CLTB	1.21481	2.65e-10	1.4e-09		TENT5A	1.4063	1.86e-73	9.85e-73
											HBEGF	1.21465	3.97e-06	1.17e-05		NDC80	1.40583	2.37e-85	1.68e-84
											CRYM	1.21464	4.22e-05	0.000105618		SOX9	1.40529	1.22e-49	4.02e-49
											IGFBP6	1.21463	3.7e-05	9.34e-05		GRB2	1.40483	2.77e-114	4.46e-113
											WFDC3	1.21463	9.71e-05	0.000229567		RPS6KA4	1.40423	1.43e-90	1.15e-89
											PANK3	1.21451	1.08e-08	4.59e-08		ANKRD50	1.40417	2.79e-95	2.55e-94
											HOXA1	1.21357	3.38e-08	1.34e-07		HSP90AA1	1.40411	1.01e-43	2.98e-43
											PDSS1	1.21332	5.5e-09	2.42e-08		RNF39	1.40362	1.58e-46	4.92e-46
											FRK	1.21327	2.99e-07	1.04e-06		OSBPL3	1.40299	3.57e-70	1.76e-69
											RAB12	1.21217	4.4e-13	3.33e-12		EHBP1L1	1.40211	1.13e-73	6.03e-73
											TAGLN2	1.2111	4.13e-15	4.13e-14		DDR2	1.40021	1.31e-55	4.78e-55
											ACP5	1.21072	8.51e-07	2.76e-06		RACGAP1	1.40003	9.97e-92	8.31e-91
											PCLAF	1.21064	1.04e-06	3.33e-06		CLEC14A	1.39952	1.8e-73	9.5e-73
											FNBP1	1.20988	3.17e-11	1.88e-10		E2F3	1.39877	2.07e-113	3.24e-112
											LGALS4	1.20977	0.014015	0.0229266		NYNRIN	1.39788	1.59e-85	1.13e-84
											MICALL2	1.20921	1.84e-07	6.58e-07		CRP	1.3975	6.33e-07	9.47e-07
											CSF2RA	1.20894	2.6e-09	1.2e-08		SLC7A7	1.39695	8.1e-59	3.15e-58
											ALDH1A3	1.20885	5.84e-06	1.67e-05		SKI	1.3959	1.76e-103	2.02e-102
											IRF4	1.20679	0.000149914	0.000344493		ACTN4	1.39576	1.68e-51	5.72e-51
											CPXM2	1.20648	6.08e-06	1.74e-05		CDT1	1.39368	2.28e-66	1.03e-65
											PEA15	1.20638	9.35e-25	4.18e-23		ARPC1B	1.39306	3.74e-62	1.55e-61
											NCF4	1.20572	1.04e-08	4.44e-08		ANXA5	1.39288	5e-53	1.74e-52
											RNASE6	1.20545	2.06e-08	8.4e-08		UBTD1	1.39235	1.85e-86	1.34e-85
											CD163L1	1.2039	1.64e-07	5.92e-07		HTR1D	1.39209	1.07e-62	4.46e-62
											DGKA	1.20194	1.5e-07	5.43e-07		TUBA1A	1.39114	2.47e-40	6.93e-40
											RNF145	1.20181	4.54e-18	7.03e-17		ALDOC	1.38993	5.36e-54	1.9e-53
											RGS4	1.20159	1.92e-05	5.07e-05		AOC3	1.38911	1.5e-44	4.51e-44
											ZNF462	1.20056	3.15e-12	2.13e-11		NRBF2	1.38911	1.35e-143	5.97e-142
											TYROBP	1.20006	7.67e-10	3.79e-09		EGR3	1.38878	2.09e-40	5.84e-40
											ADGRE2	1.19956	8.21e-07	2.66e-06		MSRB2	1.38665	1.38e-95	1.27e-94
											CRISPLD2	1.19879	4.9e-08	1.9e-07		SH3PXD2B	1.38618	4.73e-58	1.8e-57
											CD300LF	1.19749	4.15e-08	1.62e-07		PPARD	1.38582	1.37e-88	1.06e-87
											SOX11	1.19728	2.91e-06	8.77e-06		HJURP	1.38582	6.53e-74	3.49e-73
											PYGB	1.19628	1.17e-06	3.7e-06		ZSWIM4	1.38516	4.99e-87	3.68e-86
											CKAP2L	1.19605	1.35e-07	4.92e-07		ERO1A	1.38446	2.44e-61	9.96e-61
											CCDC80	1.19597	2.61e-07	9.13e-07		SYK	1.38323	1.88e-65	8.35e-65
											TWIST2	1.1956	1.69e-08	6.98e-08		GNB4	1.38255	1.92e-71	9.73e-71
											ATP2B4	1.19547	7.4e-16	8.28e-15		CHST4	1.38181	4.81e-29	1.11e-28
											NABP1	1.19538	1.65e-12	1.16e-11		DCK	1.38107	1.68e-94	1.49e-93
											UBE2E2	1.19538	6.13e-16	6.94e-15		VGLL1	1.38019	9.89e-33	2.43e-32
											WFDC2	1.19497	0.000613941	0.00128016		TMEM150B	1.37966	7.73e-41	2.18e-40
											FAS	1.19417	1.05e-10	5.85e-10		DNAJB1	1.37841	2.2e-39	6.07e-39
											NR2F1-AS1	1.19192	3.88e-10	1.99e-09		GNG11	1.3779	3.59e-62	1.49e-61
											CLEC4A	1.19159	8.21e-07	2.66e-06		MRGBP	1.37783	6.45e-117	1.13e-115
											NCEH1	1.19083	9.15e-10	4.47e-09		RSAD2	1.37771	3.84e-49	1.25e-48
											RP2	1.19056	2.77e-20	5.89e-19		TSKU	1.37759	1.79e-56	6.66e-56
											TMCC3	1.18938	4.07e-09	1.83e-08		MAFF	1.37719	8.76e-52	3e-51
											ZNF436	1.18721	7.48e-14	6.28e-13		ARHGAP23	1.37675	2.84e-57	1.07e-56
											STAMBPL1	1.18662	6.06e-11	3.48e-10		FER1L6	1.3761	1.27e-24	2.71e-24
											ARL11	1.18619	1.04e-11	6.6e-11		IFNGR1	1.37518	1.15e-71	5.84e-71
											PILRA	1.18582	3.9e-09	1.76e-08		LYPD2	1.37507	2.65e-18	5.05e-18
											CCNE1	1.18543	9.82e-06	2.71e-05		APP	1.37462	8.44e-53	2.93e-52
											GRAMD1B	1.18512	4.26e-06	1.25e-05		PDZD11	1.37376	5.84e-138	2.15e-136
											S100A2	1.1848	0.0486178	0.00712217		OLFML1	1.37363	2.76e-60	1.11e-59
											BLM	1.18477	3.77e-08	1.48e-07		BLOC1S4	1.37362	8.05e-125	1.89e-123
											MASTL	1.18463	1.09e-11	6.86e-11		COQ10B	1.3726	4.65e-131	1.36e-129
											PANX1	1.18462	6.48e-16	7.31e-15		RRP9	1.37196	1.63e-111	2.43e-110
											GDPD3	1.18437	9.04e-06	2.51e-05		TCIM	1.3711	1.04e-30	2.47e-30
											CAPZB	1.18415	1.91e-20	4.15e-19		DYNLL2	1.37035	5.08e-115	8.39e-114
											SPOCK2	1.18309	0.000142444	0.000328228		CBR3	1.36994	7.18e-89	5.58e-88
											LGALS3	1.1828	2.73e-17	3.77e-16		SLC22A18AS	1.3697	2.15e-73	1.13e-72
											AKR1B15	1.18264	0.00153053	0.00297816		ADAM28	1.36889	7.26e-39	1.98e-38
											STOM	1.18244	5.93e-13	4.4e-12		IL18	1.3683	1.59e-44	4.79e-44
											ERMN	1.18238	6.43e-05	0.000156501		LRRN1	1.36795	2.36e-46	7.31e-46
											SIPA1	1.18212	2.06e-15	2.15e-14		SNAI2	1.36784	2.84e-37	7.51e-37
											TRPC1	1.1816	1.24e-08	5.2e-08		ARF3	1.36731	3.06e-112	4.64e-111
											ABCG2	1.18047	3.66e-06	1.08e-05		SLC1A5	1.36642	4.01e-46	1.24e-45
											NDRG1	1.18035	6.51e-07	2.14e-06		TPMT	1.36635	2.21e-105	2.7e-104
											BHMT2	1.18005	5.34e-07	1.78e-06		SLC35F2	1.36615	1.87e-64	8.07e-64
											PLXDC1	1.17998	2.74e-09	1.26e-08		CTDSPL	1.36592	9.35e-103	1.06e-101
											PHC2	1.17776	1.06e-23	4.02e-22		SOCS1	1.36552	8.95e-51	3e-50
											GPAT3	1.17695	2e-05	5.26e-05		SESN3	1.36173	5.42e-68	2.55e-67
											ENDOD1	1.17659	3.51e-13	2.69e-12		NECTIN2	1.36167	4.19e-80	2.61e-79
											TNFSF9	1.17623	1.79e-05	4.73e-05		CAMSAP2	1.36121	2.4e-116	4.14e-115
											NFATC4	1.17603	2.13e-08	8.68e-08		ZDHHC5	1.3612	3.2e-142	1.36e-140
											CD2	1.17509	0.000102228	0.000241004		EPYC	1.35994	1.28e-27	2.87e-27
											PARD6G	1.17432	3.22e-11	1.91e-10		RASL12	1.3594	3.46e-71	1.74e-70
											FAM210A	1.17363	2.12e-08	8.64e-08		CRYBG1	1.35896	4.29e-64	1.84e-63
											TMEM44	1.17303	4.57e-09	2.03e-08		DESI2	1.35885	3.46e-129	9.54e-128
											CCR2	1.17265	9.68e-05	0.000229069		MRPS10	1.35813	6.54e-132	1.98e-130
											FMO3	1.17136	0.000971624	0.00195981		S1PR4	1.358	8.25e-50	2.73e-49
											ZNF860	1.17101	1.06e-09	5.12e-09		KITLG	1.3576	1.19e-56	4.43e-56
											KLF2	1.17063	5.66e-07	1.88e-06		RHBDD2	1.35758	8.72e-70	4.27e-69
											BID	1.1706	6.03e-14	5.13e-13		COL9A2	1.35748	1.2e-44	3.62e-44
											DENND3	1.17011	2.47e-13	1.93e-12		SCARF2	1.35729	5.52e-50	1.83e-49
											PELO	1.17005	4.98e-19	8.9e-18		FGD5	1.35714	5.41e-77	3.12e-76
											KIF1B	1.16964	7.06e-15	6.83e-14		LATS2	1.3571	2.54e-85	1.8e-84
											GASK1B	1.16871	7.32e-12	4.73e-11		GRAMD1B	1.35704	9.22e-60	3.65e-59
											DOCK8	1.168	2.03e-07	7.23e-07		STMN3	1.35679	7.24e-45	2.19e-44
											BPIFB1	1.16753	0.0463402	0.00681773		DAD1	1.35666	2.77e-75	1.53e-74
											DOCK5	1.16732	1.28e-14	1.19e-13		PLA2G4A	1.35621	2.49e-62	1.04e-61
											SAMD8	1.16655	3.18e-12	2.15e-11		KLHDC7B	1.35544	3.5e-32	8.53e-32
											TYMS	1.16627	4.59e-07	1.54e-06		SUMO1	1.35528	8.89e-124	2e-122
											DEGS1	1.16616	2.17e-18	3.54e-17		HAS2	1.35315	7.2e-56	2.64e-55
											PRDM8	1.1653	4.03e-08	1.58e-07		CSTF2	1.3525	1.83e-130	5.24e-129
											CPS1	1.16474	0.0106338	0.0177669		CST4	1.35028	2.9e-41	8.25e-41
											SULT1B1	1.16271	0.000630683	0.0013121		SLC17A5	1.35023	4.06e-99	4.09e-98
											NAV1	1.1627	8.24e-12	5.28e-11		S100A3	1.34909	1.42e-60	5.74e-60
											SH3PXD2B	1.16256	3.58e-09	1.62e-08		IDO1	1.34842	1.85e-36	4.81e-36
											ALDH3B1	1.16152	9.13e-08	3.41e-07		RASA3	1.34765	2.02e-71	1.02e-70
											NXPE3	1.15951	8.43e-13	6.14e-12		GJA5	1.34765	2.43e-68	1.15e-67
											VASH2	1.1587	3.4e-12	2.3e-11		RUNX2	1.34757	1.74e-73	9.19e-73
											PCDHB14	1.15797	6.24e-08	2.38e-07		PODXL2	1.34732	1.68e-39	4.65e-39
											EHD3	1.15777	9.47e-17	1.21e-15		HIP1	1.34666	1.87e-91	1.54e-90
											CDCA2	1.15762	1.06e-06	3.39e-06		ECHS1	1.34607	2.59e-92	2.19e-91
											LY6K	1.15679	0.0373514	0.0056097		CCR1	1.34593	4.26e-52	1.46e-51
											HLA-A	1.15662	3.93e-13	3e-12		SAMD9L	1.34455	8.3e-60	3.29e-59
											AGMAT	1.15565	5.11e-05	0.000126558		ABTB2	1.34448	8.07e-68	3.77e-67
											NLRP2	1.15521	0.0137821	0.0225857		LRRC42	1.34445	2.68e-119	5.19e-118
											PRAG1	1.15432	2.62e-14	2.35e-13		CD27	1.3443	2.45e-38	6.61e-38
											TGFBR1	1.15377	4.36e-18	6.79e-17		CENPF	1.34418	8.49e-48	2.7e-47
											EPS8	1.15334	3.21e-13	2.48e-12		BAMBI	1.34365	2.67e-60	1.07e-59
											PBK	1.15298	1.62e-05	4.33e-05		IGSF3	1.34259	1.77e-68	8.39e-68
											PHACTR2	1.15288	7.49e-16	8.38e-15		VAMP5	1.34259	1.28e-70	6.39e-70
											DIAPH3	1.15257	1.09e-07	4.01e-07		GBP1	1.34257	1.08e-46	3.36e-46
											C3	1.15219	2.15e-05	5.62e-05		UTP3	1.342	8.24e-128	2.14e-126
											ABCC5	1.15052	2.69e-08	1.08e-07		CLEC2B	1.34148	3.64e-58	1.4e-57
											SLC1A3	1.15004	1.25e-05	3.4e-05		ADGRF4	1.34145	8.93e-67	4.08e-66
											SMYD3	1.14992	8.33e-12	5.33e-11		PGM2L1	1.34144	1.47e-79	9e-79
											TM6SF1	1.14911	3.08e-07	1.07e-06		CDCA4	1.34113	7.35e-100	7.59e-99
											IL7	1.1491	2.98e-11	1.77e-10		RAB25	1.3404	3.25e-39	8.91e-39
											CCL3	1.1489	0.000105563	0.000248264		CCDC71	1.34028	3e-134	9.61e-133
											PIK3CG	1.14873	2.6e-09	1.2e-08		C6orf47	1.34017	6.33e-142	2.66e-140
											MAP7D1	1.14864	5.77e-23	1.92e-21		IFIT5	1.3397	9.33e-104	1.08e-102
											LSP1	1.14831	1.09e-09	5.29e-09		BIRC7	1.33747	5.11e-39	1.4e-38
											PARP14	1.14788	7.86e-12	5.05e-11		DNAJA1	1.33723	1.36e-66	6.19e-66
											SOX4	1.14721	2.87e-16	3.42e-15		RAB1B	1.33621	3.49e-110	5e-109
											FOXD1	1.14714	0.00132745	0.0026105		PIP4K2A	1.33576	6.21e-77	3.58e-76
											CCL7	1.1468	8.11e-05	0.0001947		USP5	1.33574	8.54e-109	1.17e-107
											MAP3K6	1.14665	1.86e-09	8.74e-09		LAYN	1.33563	2.25e-76	1.28e-75
											TWSG1	1.14664	1.66e-16	2.04e-15		SLAMF6	1.33557	2.69e-44	8.03e-44
											FLI1	1.14585	8.07e-08	3.04e-07		IRS1	1.33485	7.66e-80	4.74e-79
											HLA-DPB1	1.1442	2.68e-07	9.36e-07		MN1	1.33456	2.38e-75	1.32e-74
											TTYH3	1.14331	5.56e-16	6.35e-15		C1QTNF1	1.33194	1.74e-51	5.93e-51
											HLA-DMB	1.14211	8.95e-08	3.35e-07		GHITM	1.33181	8.49e-103	9.6e-102
											CD84	1.141	0.000446798	0.0009513		B3GNT6	1.33136	2.6e-25	5.59e-25
											POLE2	1.14074	3.22e-07	1.11e-06		NDNF	1.33129	1.95e-55	7.11e-55
											STIP1	1.14068	1.57e-13	1.25e-12		HNRNPH2	1.33106	3.58e-113	5.57e-112
											HCFC1R1	1.14019	7.67e-13	5.61e-12		MEA1	1.33018	1.6e-122	3.46e-121
											APOBEC3G	1.14015	2.76e-07	9.62e-07		FOXM1	1.33014	2.09e-53	7.35e-53
											GLB1L	1.13981	3.15e-09	1.43e-08		PTGS1	1.32993	3.42e-67	1.58e-66
											P2RY2	1.13757	1.54e-07	5.57e-07		DPP4	1.32927	9.49e-47	2.97e-46
											SMAD6	1.1368	1.3e-07	4.74e-07		CREBL2	1.32709	8.65e-87	6.33e-86
											GPR137B	1.13679	4.54e-17	6.06e-16		YTHDF1	1.32689	1.1e-149	6.22e-148
											PHLDA1	1.13659	5.26e-09	2.33e-08		INPP4B	1.32663	1.4e-68	6.68e-68
											STAC	1.13644	8.79e-05	0.000209341		GMIP	1.32659	1.7e-81	1.1e-80
											CD209	1.13564	0.000429016	0.000916504		GALNT1	1.32545	3.56e-90	2.84e-89
											YEATS2	1.13537	3.81e-13	2.91e-12		SLC7A4	1.323	4.09e-56	1.51e-55
											BAK1	1.13396	2.86e-10	1.5e-09		TSPAN9	1.32049	3.52e-81	2.25e-80
											KIF15	1.13215	6.32e-07	2.08e-06		NUAK1	1.32044	5.37e-66	2.41e-65
											RAB3B	1.13051	1.11e-06	3.52e-06		CHP1	1.31988	2.28e-81	1.46e-80
											IYD	1.12886	0.000711739	0.00146669		NDN	1.31963	1.21e-56	4.5e-56
											PTPRD	1.12772	1.32e-05	3.57e-05		C5orf46	1.3194	1.16e-39	3.22e-39
											FRMD5	1.12749	1.45e-07	5.28e-07		COLGALT1	1.31927	8.42e-81	5.33e-80
											ODF2L	1.12746	5.4e-12	3.54e-11		VKORC1L1	1.31829	1.32e-130	3.8e-129
											UBE2L6	1.12554	7.53e-12	4.85e-11		PLXNC1	1.31819	3.03e-62	1.26e-61
											TUBA1B	1.12495	2.42e-24	1.01e-22		TCEAL8	1.31815	3.28e-104	3.85e-103
											GPR18	1.12373	0.00157666	0.00306143		CDKN3	1.31797	7.73e-70	3.79e-69
											ELOVL4	1.12316	4.42e-15	4.41e-14		RAI14	1.31786	1.69e-76	9.62e-76
											RNF24	1.12276	1.96e-13	1.55e-12		RRAGA	1.31762	1.7e-97	1.65e-96
											FAM83B	1.12271	2.93e-07	1.02e-06		KRT20	1.3175	5e-13	8.61e-13
											FBLN1	1.12214	7.43e-05	0.000179102		NSMCE3	1.31749	2.31e-111	3.43e-110
											TMEM255A	1.12096	7.71e-06	2.16e-05		HECA	1.31729	7.74e-100	7.97e-99
											SERPINE1	1.1204	0.000338301	0.000735206		KPNA4	1.31707	3.99e-135	1.32e-133
											ADGRA2	1.11944	1.18e-09	5.69e-09		NINJ2	1.31677	1.3e-68	6.2e-68
											HAUS8	1.11909	1.43e-10	7.77e-10		VAT1	1.31653	3.19e-75	1.76e-74
											FUT11	1.1188	1.73e-12	1.22e-11		TMX4	1.31507	5.16e-71	2.59e-70
											IL18	1.11816	1.74e-07	6.24e-07		MT-ATP6	1.31354	1.08e-30	2.58e-30
											CCK	1.11732	0.000460667	0.000978911		SNN	1.31313	4.06e-76	2.29e-75
											RASL12	1.11711	3.86e-10	1.99e-09		PBK	1.31287	6.69e-69	3.21e-68
											ALAS1	1.11708	3.79e-15	3.84e-14		GLO1	1.31256	5.69e-119	1.09e-117
											TNS4	1.11588	5.44e-05	0.000133967		AKIRIN1	1.31087	1.16e-104	1.38e-103
											HLA-DMA	1.11575	5.15e-08	1.98e-07		CBFB	1.31068	1.92e-117	3.48e-116
											CNN2	1.11541	3.34e-16	3.94e-15		RASSF3	1.31038	1.55e-65	6.9e-65
											ZNF367	1.11455	5.41e-07	1.8e-06		ACBD5	1.3102	4.83e-101	5.16e-100
											KIF3C	1.11449	1.81e-14	1.65e-13		MAP7D1	1.30982	1.48e-87	1.11e-86
											RCN3	1.11338	3.16e-10	1.65e-09		OXCT1	1.30981	1.8e-78	1.07e-77
											SOCS1	1.11314	3.16e-09	1.43e-08		MZT1	1.30962	1.24e-110	1.79e-109
											ASPHD1	1.11285	0.000173369	0.000395049		SUSD6	1.30875	3.25e-88	2.48e-87
											C1orf216	1.11281	1.66e-17	2.35e-16		HOPX	1.30842	1.07e-43	3.15e-43
											LPCAT1	1.11256	3.5e-09	1.58e-08		SLC35C1	1.30768	1e-96	9.47e-96
											ANKRD50	1.11249	8.58e-15	8.2e-14		ATP1B3	1.30762	1.17e-65	5.23e-65
											CPNE2	1.1123	1.52e-17	2.16e-16		LMOD1	1.3076	7.2e-33	1.77e-32
											SLFN5	1.11191	1e-06	3.21e-06		RNF26	1.30711	2.97e-140	1.17e-138
											ALDOA	1.11176	2.27e-11	1.38e-10		OGDH	1.30703	1.76e-116	3.05e-115
											SLC25A32	1.11111	2.91e-16	3.47e-15		EHD1	1.30587	5.57e-82	3.62e-81
											C18orf54	1.11073	3.03e-10	1.59e-09		S100A9	1.30579	3.25e-17	6.06e-17
											IGDCC4	1.11059	2.81e-05	7.24e-05		TCN2	1.30568	1.53e-73	8.09e-73
											C1QA	1.10966	7.26e-07	2.37e-06		GOLPH3	1.3051	4.16e-103	4.74e-102
											VNN2	1.10935	0.00198353	0.00378346		FUNDC1	1.30477	1.14e-116	1.99e-115
											BHLHE22	1.10931	0.000369585	0.000798036		PTPRC	1.30451	9.29e-29	2.13e-28
											RIPK3	1.10765	1.44e-08	5.98e-08		MAGEF1	1.30405	1.16e-102	1.3e-101
											GINS4	1.10701	6.73e-07	2.21e-06		LIPA	1.30391	1.8e-58	6.94e-58
											SLC39A10	1.10672	2.99e-16	3.55e-15		MED29	1.30352	8.62e-109	1.18e-107
											LTB	1.10655	0.00108977	0.00218096		FAM114A1	1.30295	1.15e-91	9.57e-91
											SH3BGRL3	1.10652	1.05e-14	9.95e-14		ENOPH1	1.30285	2.66e-128	7.04e-127
											JUP	1.10619	1.5e-08	6.23e-08		EPS8	1.30222	1.25e-62	5.24e-62
											ANXA3	1.1058	7.23e-06	2.04e-05		PARP14	1.30215	9.63e-75	5.26e-74
											LAX1	1.10574	8.64e-05	0.000206026		TRMT10C	1.30197	2.43e-119	4.72e-118
											SFT2D2	1.10483	8.63e-11	4.85e-10		SPTSSB	1.30155	4.24e-43	1.24e-42
											APELA	1.10378	0.000584708	0.00122293		DOK2	1.301	2.93e-49	9.57e-49
											CALCRL	1.10377	4.34e-06	1.27e-05		COX6B1	1.30012	2.42e-60	9.71e-60
											FAM102B	1.10356	6.02e-19	1.06e-17		RMI2	1.30006	1.94e-68	9.18e-68
											XIST	1.10338	0.0351469	0.0416262		WDR82	1.2992	7.98e-109	1.09e-107
											SEMA4B	1.10302	7.06e-06	2e-05		ORAI1	1.29814	7.06e-86	5.05e-85
											BHLHE41	1.10285	3.71e-07	1.27e-06		THEMIS2	1.29792	5.72e-42	1.65e-41
											PIGW	1.10242	3.71e-11	2.18e-10		PEX11B	1.29778	5.11e-116	8.71e-115
											SPRED1	1.09969	1.41e-18	2.37e-17		ACTG2	1.29699	1.32e-14	2.34e-14
											STC1	1.09915	0.000147856	0.000339976		SLK	1.2963	8.49e-82	5.51e-81
											GAPDH	1.09907	1.35e-16	1.69e-15		SSPN	1.29599	1.93e-66	8.76e-66
											MS4A4A	1.09902	9.62e-07	3.1e-06		PLK1	1.29555	3.38e-62	1.4e-61
											FUT2	1.09897	0.00119844	0.00237883		ITGA1	1.29458	2.63e-74	1.42e-73
											SLITRK3	1.09864	0.000335021	0.00072843		PPP1R9B	1.29456	1.03e-103	1.2e-102
											TMEM204	1.09763	2.27e-09	1.06e-08		EPDR1	1.29435	8.15e-52	2.79e-51
											CD180	1.09755	2.97e-07	1.03e-06		ST3GAL1	1.29397	2.13e-59	8.38e-59
											RIPK2	1.09732	1.53e-11	9.46e-11		PLEKHB2	1.2939	8.91e-124	2e-122
											PREX1	1.09707	1.92e-07	6.85e-07		MEX3D	1.29387	3.89e-87	2.87e-86
											PLSCR1	1.09681	5.46e-16	6.24e-15		SORT1	1.2938	3.83e-90	3.06e-89
											FJX1	1.09651	2.15e-05	5.63e-05		VSIG4	1.29256	1.69e-23	3.52e-23
											EZH2	1.0959	5.31e-08	2.04e-07		CD48	1.29229	1.97e-30	4.67e-30
											CARD19	1.09579	6.77e-15	6.57e-14		CRISPLD1	1.29203	6.3e-69	3.02e-68
											SPP1	1.0954	0.0002406	0.000536074		TSPAN18	1.29181	3e-65	1.32e-64
											ENC1	1.09452	1.2e-10	6.63e-10		NAB1	1.29089	3.7e-103	4.23e-102
											LRFN4	1.09416	2.16e-10	1.15e-09		GFPT2	1.28958	3.09e-35	7.91e-35
											TUB	1.09405	1.84e-06	5.67e-06		SLC26A9	1.28931	1.48e-20	2.95e-20
											SLC9A9	1.09383	2.69e-07	9.4e-07		PCYOX1	1.28833	6.67e-89	5.18e-88
											CYB5R2	1.09381	1.16e-07	4.26e-07		PATL1	1.28737	5.64e-105	6.81e-104
											TRIP13	1.09344	8.3e-05	0.000198759		ALYREF	1.28729	6.05e-95	5.46e-94
											CHST2	1.09287	3.27e-07	1.13e-06		TRAK1	1.28728	7.17e-92	6e-91
											DNMT1	1.09214	5.4e-14	4.61e-13		MGAT5	1.28725	6.89e-90	5.48e-89
											ARNTL	1.0918	3.5e-07	1.2e-06		SERPINE2	1.28664	3.22e-33	7.99e-33
											PTPN12	1.09063	2.99e-22	8.71e-21		SPOCK1	1.28611	1.5e-34	3.79e-34
											THBS4	1.08915	0.0173548	0.0278885		CKAP2	1.28594	1.92e-93	1.67e-92
											PCDHB7	1.08882	6.23e-12	4.06e-11		PRKCI	1.28571	1.16e-72	6.01e-72
											SLC20A1	1.08773	9.55e-10	4.65e-09		ITGBL1	1.28535	3.04e-30	7.16e-30
											COL14A1	1.08729	0.00181788	0.00349093		PLN	1.28496	1.39e-31	3.35e-31
											SIRPA	1.08476	1.19e-11	7.48e-11		MRPL57	1.28473	4.41e-101	4.73e-100
											UNC5B	1.08473	5.56e-10	2.79e-09		C11orf53	1.28466	1.95e-45	5.95e-45
											MS4A8	1.08436	0.00510686	0.00905358		NCS1	1.28457	1.92e-66	8.71e-66
											TXNRD1	1.08401	6.55e-14	5.53e-13		KIF13B	1.28448	4.5e-77	2.6e-76
											NCKAP1L	1.08379	2.64e-07	9.25e-07		ARFIP1	1.28359	3.12e-113	4.87e-112
											STRIP2	1.08227	5.76e-05	0.000141178		LRCH1	1.28321	9.47e-112	1.42e-110
											CTSA	1.08114	7.09e-18	1.06e-16		RASAL1	1.28184	4.45e-44	1.32e-43
											UPP1	1.08056	5.72e-09	2.52e-08		GNAI1	1.28184	3.14e-61	1.28e-60
											CHEK2	1.08013	2.39e-12	1.65e-11		DUSP2	1.28135	2.23e-35	5.72e-35
											NDP	1.07854	4.03e-05	0.000101367		CYGB	1.28035	2.33e-55	8.46e-55
											MICB	1.07784	2.65e-07	9.26e-07		CALHM6	1.27994	4.04e-41	1.15e-40
											CD3G	1.07784	0.000103424	0.000243637		CCR7	1.27988	6.77e-29	1.56e-28
											ATP10A	1.0774	1.3e-09	6.25e-09		CD5	1.27935	2.03e-49	6.65e-49
											MINDY2	1.07668	1.97e-10	1.06e-09		C9orf152	1.27852	7.47e-29	1.72e-28
											PPEF1	1.07665	2.34e-07	8.25e-07		ANTXR2	1.27801	6.04e-43	1.76e-42
											MPZL1	1.07642	1.32e-19	2.56e-18		RCOR1	1.27784	3.54e-99	3.58e-98
											RND1	1.07615	0.000722399	0.00148766		C11orf86	1.27759	4.14e-31	9.93e-31
											MPEG1	1.076	7.8e-06	2.19e-05		PKIA	1.27686	1.89e-72	9.77e-72
											NOTCH3	1.0758	7.68e-12	4.94e-11		LRRC66	1.27595	2.27e-44	6.79e-44
											GAN	1.07563	7.78e-09	3.36e-08		FHL3	1.27571	5.51e-58	2.1e-57
											RAB8B	1.07533	3.68e-20	7.67e-19		TMEM184B	1.27554	6.46e-101	6.88e-100
											TOMM40L	1.07423	2.04e-15	2.13e-14		IGF2	1.27512	1.14e-19	2.22e-19
											FAM177B	1.07362	0.0177565	0.0284399		ROR2	1.27477	5.33e-61	2.16e-60
											FGB	1.07312	0.0240517	0.0375393		ESYT2	1.27472	2.69e-102	3.01e-101
											SLC15A3	1.07158	3.57e-10	1.85e-09		ARL3	1.27386	1.37e-106	1.74e-105
											PDE9A	1.07101	1.44e-08	5.98e-08		KHDRBS1	1.27377	9.9e-121	2.01e-119
											VSTM4	1.07086	8.15e-10	4.02e-09		NCAPH	1.27374	8.47e-80	5.23e-79
											AOC3	1.07072	1.68e-06	5.22e-06		FEM1B	1.27271	6.78e-128	1.77e-126
											CLCN4	1.0696	4.92e-06	1.43e-05		FAM43A	1.27261	1.05e-70	5.23e-70
											RASAL2	1.06883	1.36e-11	8.48e-11		NPR3	1.27226	5.07e-44	1.51e-43
											CMPK2	1.06861	6.11e-05	0.000149152		FAM177B	1.27216	1.08e-35	2.79e-35
											TCF4	1.06796	6.66e-10	3.31e-09		FLOT2	1.27192	1.01e-78	6.11e-78
											IL4I1	1.06757	3.55e-05	9.01e-05		BST1	1.27085	1.02e-45	3.12e-45
											USP54	1.06744	4.21e-07	1.42e-06		GZMK	1.27007	1.15e-34	2.91e-34
											MS4A1	1.06707	0.00952081	0.0130856		PRF1	1.26946	2.62e-54	9.37e-54
											ADAM10	1.06692	9.7e-14	7.98e-13		CNTN1	1.26908	3.84e-40	1.07e-39
											TIGD1	1.06689	1.82e-12	1.27e-11		OSGIN2	1.26866	2.57e-109	3.57e-108
											BAIAP2L1	1.06643	8.25e-05	0.00019776		GALNT10	1.26826	3.85e-84	2.65e-83
											KATNAL1	1.06614	1.1e-11	6.94e-11		CNPY4	1.26813	1.09e-83	7.36e-83
											PIM2	1.06613	2.28e-05	5.97e-05		SECTM1	1.26804	9.16e-42	2.63e-41
											RBMS1	1.06516	5.54e-20	1.13e-18		ZNF888	1.26754	5.25e-77	3.02e-76
											WASF1	1.06475	2.41e-11	1.45e-10		FOLR1	1.26704	3.27e-22	6.67e-22
											CACNA2D4	1.06462	4.64e-08	1.8e-07		PDZK1IP1	1.2665	9.92e-17	1.83e-16
											MDFIC	1.06423	1.18e-12	8.42e-12		NPTX1	1.26605	3e-52	1.03e-51
											TRAT1	1.06389	0.000369914	0.000798654		VSTM4	1.26528	6.95e-77	3.99e-76
											EOGT	1.06383	3.93e-14	3.43e-13		ZYX	1.26458	3.08e-52	1.06e-51
											AUTS2	1.06366	1.7e-08	7.01e-08		TMOD3	1.26444	1.14e-87	8.57e-87
											MACC1	1.06269	0.000146471	0.000337044		MRPL44	1.26415	1.47e-127	3.8e-126
											NEDD4	1.06225	5.06e-15	5.01e-14		RPA2	1.26319	3.56e-96	3.32e-95
											EHD1	1.06211	3.11e-12	2.11e-11		PSMC4	1.26085	1.21e-92	1.03e-91
											UBALD2	1.06207	1.09e-07	4.02e-07		ATP6V1A	1.26014	2.29e-112	3.48e-111
											ESPL1	1.06195	8.92e-09	3.82e-08		C1GALT1	1.26012	1.24e-80	7.79e-80
											ZCCHC24	1.06194	2.48e-06	7.54e-06		RARG	1.25967	5.21e-66	2.34e-65
											GRN	1.06113	2.96e-12	2.01e-11		SRF	1.25942	1.59e-99	1.63e-98
											NMI	1.06105	7.2e-17	9.34e-16		RAD21	1.25885	1.06e-92	9.03e-92
											PARP9	1.0592	9.82e-10	4.78e-09		GZMH	1.25863	1.56e-44	4.7e-44
											KIF21B	1.05854	3.18e-08	1.27e-07		LPCAT2	1.25704	1.43e-63	6.09e-63
											SCUBE3	1.05817	5.91e-05	0.00014461		DOK4	1.25653	3.02e-69	1.46e-68
											DHCR24	1.05801	4.07e-06	1.19e-05		ARL15	1.25632	2.04e-88	1.57e-87
											STYK1	1.0578	3.71e-05	9.38e-05		B3GALT5	1.25629	1.21e-45	3.72e-45
											MGAT4B	1.05686	9.34e-14	7.73e-13		MB21D2	1.25579	6.38e-107	8.22e-106
											NAPRT	1.05643	3.24e-05	8.26e-05		CHPF2	1.25574	4.01e-96	3.74e-95
											PROCR	1.05641	3.75e-06	1.1e-05		RAB27B	1.25563	7e-51	2.35e-50
											PIK3IP1	1.05581	3.32e-10	1.73e-09		BTBD6	1.25558	6.52e-49	2.12e-48
											MR1	1.05541	7.36e-13	5.41e-12		LOXL4	1.25502	9.02e-30	2.11e-29
											GJB5	1.05526	0.000308932	0.000676004		MS4A8	1.25461	8.11e-23	1.67e-22
											FAM83H	1.05494	7.35e-06	2.07e-05		PHF13	1.25456	1.73e-117	3.16e-116
											STX6	1.05414	2.46e-23	8.72e-22		RBM42	1.25448	5.42e-91	4.43e-90
											TSC22D1	1.05413	3.44e-18	5.44e-17		LRP1	1.25438	3.4e-46	1.05e-45
											CSTF2	1.05222	5.21e-13	3.9e-12		TES	1.2543	2.11e-71	1.07e-70
											HVCN1	1.05193	3.79e-08	1.49e-07		ABI3	1.25403	8.36e-54	2.96e-53
											ITPRIPL2	1.05137	4.05e-24	1.63e-22		SMIM6	1.25376	6.86e-35	1.74e-34
											LRRN4CL	1.05119	1.88e-06	5.8e-06		KCTD17	1.25356	4.55e-81	2.9e-80
											CBLC	1.05103	1.24e-05	3.38e-05		P4HA3	1.25345	1.03e-40	2.91e-40
											IRF6	1.05096	0.000337293	0.000733112		RAB22A	1.25319	2.35e-144	1.09e-142
											APOL6	1.05096	1.76e-11	1.08e-10		IL2RB	1.25311	1.06e-55	3.86e-55
											WDFY4	1.05071	2.61e-05	6.77e-05		BTBD10	1.25189	1.68e-128	4.5e-127
											CYBA	1.05014	1.19e-11	7.49e-11		EFCAB14	1.25166	8.23e-103	9.32e-102
											TM4SF20	1.04982	0.0216405	0.0340814		ST6GAL1	1.24998	1.64e-44	4.92e-44
											CACNA1D	1.04825	0.000121528	0.000282749		ABRAXAS2	1.24996	7.61e-152	4.68e-150
											MAFF	1.04774	1.76e-06	5.44e-06		TMEM250	1.24946	2.31e-114	3.73e-113
											SLC2A9	1.04751	7.1e-08	2.69e-07		FUT6	1.24886	4.03e-40	1.12e-39
											CRLF3	1.04745	6.5e-17	8.48e-16		CD2AP	1.24806	4.67e-70	2.3e-69
											BMPR2	1.04732	5.27e-17	6.96e-16		PYGO2	1.24792	1.43e-130	4.09e-129
											SGCB	1.0468	7.74e-16	8.62e-15		C4orf3	1.24774	1.77e-89	1.39e-88
											LRRC6	1.0464	3.1e-05	7.91e-05		TLCD2	1.24758	6.98e-85	4.89e-84
											EPHB2	1.04492	5.01e-08	1.93e-07		FAM102A	1.24725	1.71e-59	6.73e-59
											RNF213	1.04442	7.09e-08	2.69e-07		KDELR2	1.24719	1.54e-68	7.34e-68
											TFRC	1.04402	3.47e-10	1.8e-09		VAMP7	1.24656	1e-102	1.13e-101
											PGK1	1.04344	2.18e-11	1.33e-10		SPARCL1	1.24618	8.81e-24	1.85e-23
											DDIT4L	1.043	0.000128541	0.000298181		ARSI	1.24576	2.03e-56	7.52e-56
											FAM43A	1.04187	2.28e-09	1.06e-08		CLIC2	1.24573	5.9e-50	1.95e-49
											PRICKLE1	1.04186	2.18e-06	6.66e-06		PLEKHF2	1.24566	3.09e-92	2.61e-91
											C12orf56	1.04171	0.000738906	0.00151962		CXCR3	1.2447	4.86e-62	2.01e-61
											DBN1	1.04136	4.51e-11	2.63e-10		FOXA1	1.24393	2.62e-50	8.71e-50
											TBX2	1.04135	1.31e-09	6.27e-09		PDLIM1	1.24351	4.66e-51	1.57e-50
											HOMER3	1.04112	6.58e-13	4.86e-12		GLIS2	1.24284	2.36e-49	7.74e-49
											SFXN3	1.04099	6.03e-13	4.47e-12		RIN2	1.24243	8.74e-85	6.11e-84
											TRIM6	1.04033	1.31e-08	5.48e-08		C2	1.2415	7.25e-48	2.31e-47
											NPSR1	1.04013	0.0176469	0.028284		BTBD1	1.24133	3.44e-119	6.63e-118
											PCDHB13	1.03915	4.51e-06	1.31e-05		BROX	1.24063	1.09e-114	1.77e-113
											SLC6A8	1.03826	0.000234137	0.00052243		SPINT1	1.2402	2.39e-47	7.56e-47
											GRK5	1.03745	5.12e-10	2.58e-09		CR2	1.23911	2.46e-15	4.43e-15
											PLA2R1	1.03739	1.72e-07	6.19e-07		LY75	1.23898	1.45e-69	7.02e-69
											TBC1D10A	1.03726	2.01e-20	4.36e-19		SUMO3	1.23843	2.28e-103	2.62e-102
											TCF19	1.0366	7.64e-08	2.89e-07		ELK1	1.23808	3.97e-124	9.02e-123
											TM4SF1	1.03597	4.94e-07	1.66e-06		JAM3	1.2378	8.18e-68	3.82e-67
											SGMS2	1.03564	1.18e-11	7.39e-11		MYO1D	1.23756	4.17e-72	2.14e-71
											DNAJB1	1.03488	4.76e-07	1.6e-06		DLL4	1.23718	6.58e-65	2.88e-64
											TMTC2	1.03404	2.1e-08	8.57e-08		OLFML3	1.23704	1.26e-32	3.09e-32
											TOB2	1.03379	3.72e-10	1.92e-09		C9orf64	1.23683	2.51e-121	5.21e-120
											SLC6A1	1.03212	2.87e-07	9.98e-07		DTX4	1.23647	2.74e-65	1.21e-64
											ARHGAP30	1.0313	4.56e-08	1.77e-07		FCMR	1.23572	1.08e-24	2.29e-24
											MYB	1.03121	2.99e-05	7.66e-05		GPR176	1.235	1.2e-68	5.73e-68
											TRAM2	1.03079	3.64e-13	2.79e-12		ZNF469	1.23493	2.38e-65	1.05e-64
											CD72	1.03068	3.04e-05	7.79e-05		ETV4	1.23476	9.28e-34	2.32e-33
											TMEM92	1.03034	5.45e-06	1.57e-05		TAF13	1.2346	4.09e-101	4.38e-100
											SPATA5	1.02995	1.9e-10	1.02e-09		ANKRD22	1.23452	7.9e-22	1.6e-21
											RECK	1.02972	1.2e-06	3.8e-06		TJP3	1.23346	6.57e-32	1.6e-31
											SEMA7A	1.02955	3.58e-06	1.06e-05		ARRDC2	1.23308	5.82e-59	2.27e-58
											TIGD7	1.02872	9.1e-10	4.45e-09		BPGM	1.23301	2.11e-102	2.36e-101
											EVI2B	1.027	8.58e-06	2.39e-05		NFIX	1.23283	6.61e-74	3.53e-73
											TP53RK	1.02629	7.82e-16	8.7e-15		CTSW	1.23267	2.26e-43	6.66e-43
											MS4A7	1.02495	0.000135361	0.000312805		KCTD20	1.23226	5.67e-89	4.42e-88
											TGFA	1.02444	1.83e-06	5.66e-06		COL22A1	1.23158	4.87e-46	1.5e-45
											TNFRSF11A	1.0242	1.38e-05	3.71e-05		CPVL	1.23129	3.56e-33	8.82e-33
											CDYL	1.02276	4.67e-20	9.6e-19		CAPZB	1.23119	2.05e-72	1.06e-71
											S100A8	1.02238	0.00808807	0.0138135		HSD11B2	1.23036	1.02e-25	2.2e-25
											POU2F3	1.02231	0.000321913	0.000701664		C16orf91	1.2301	3.34e-113	5.21e-112
											SIGLEC10	1.02213	1.61e-05	4.29e-05		CD63	1.22941	9.86e-56	3.61e-55
											TNFAIP8L1	1.02156	3.56e-15	3.61e-14		BUB1	1.22924	1.63e-78	9.78e-78
											FAM20C	1.02129	1.12e-11	7.08e-11		KPNA7	1.22887	8.07e-56	2.96e-55
											PDGFRA	1.02074	1.52e-06	4.74e-06		TNFSF13B	1.2284	4.29e-57	1.61e-56
											PON2	1.02021	1.14e-07	4.22e-07		ETV1	1.22706	3.09e-66	1.39e-65
											KMO	1.02013	7.31e-06	2.06e-05		SULT1E1	1.22561	1.52e-30	3.61e-30
											FABP1	1.02008	0.0135236	0.0179022		AP1S3	1.22433	1.72e-60	6.92e-60
											KRT5	1.01957	0.00721246	0.0101774		MACC1	1.22404	9.88e-49	3.2e-48
											NUDT10	1.01886	5.48e-06	1.58e-05		CTNNB1	1.22314	1.18e-75	6.58e-75
											LRP12	1.01773	4.65e-11	2.71e-10		PIP4K2C	1.22249	4.69e-103	5.35e-102
											PLCB4	1.0175	0.000152221	0.000349579		SERINC5	1.22228	2.38e-80	1.49e-79
											ADGRL4	1.0173	1.38e-09	6.59e-09		LRP11	1.22189	9.63e-62	3.97e-61
											LHFPL6	1.01703	1.61e-07	5.81e-07		CPNE7	1.22151	3.59e-42	1.04e-41
											DUSP6	1.01673	4.88e-08	1.89e-07		FLYWCH2	1.22142	2.33e-88	1.78e-87
											B3GALT5	1.01659	3.81e-05	9.63e-05		NEURL1B	1.22131	5.31e-63	2.23e-62
											ABRACL	1.0151	2.09e-14	1.89e-13		RPS11	1.22082	2.85e-37	7.55e-37
											IFNGR2	1.01494	3.28e-19	6.03e-18		ETV6	1.21925	3.1e-104	3.64e-103
											H2AC6	1.01481	0.000468858	0.000994584		AKIRIN2	1.2187	6.24e-108	8.26e-107
											PPBP	1.01451	0.0200748	0.0318082		PLEKHN1	1.21834	4.86e-37	1.28e-36
											BAG2	1.01449	1.19e-06	3.77e-06		GMFG	1.21813	4.19e-37	1.11e-36
											THSD4	1.01414	2.78e-07	9.69e-07		PTPRJ	1.21784	6.34e-100	6.56e-99
											PTPN22	1.01414	1.57e-06	4.89e-06		DYRK2	1.21783	1.06e-113	1.69e-112
											GSN	1.01363	7.79e-09	3.37e-08		TMEM185B	1.21759	9.02e-108	1.19e-106
											WNT7B	1.01307	0.000280398	0.000617813		PDRG1	1.21638	1.76e-112	2.69e-111
											DNTTIP1	1.01256	1.42e-08	5.91e-08		IFNAR1	1.2161	4.62e-114	7.4e-113
											ARHGAP11A	1.01241	1.46e-08	6.06e-08		COLEC12	1.21594	1.16e-35	2.99e-35
											C1orf112	1.01207	2.57e-10	1.36e-09		CILP	1.21577	1.32e-20	2.63e-20
											RGS18	1.01184	0.000186843	0.000423764		ZEB1	1.21444	2.8e-58	1.08e-57
											PTGFRN	1.0111	2.87e-10	1.51e-09		IFI44L	1.21417	1.27e-28	2.89e-28
											PRDX1	1.00944	8.17e-23	2.64e-21		PRR11	1.21367	2.26e-71	1.14e-70
											SLC12A2	1.00885	2.79e-05	7.19e-05		MUL1	1.2129	7.49e-115	1.23e-113
											SPTAN1	1.00811	4.47e-18	6.95e-17		CALCRL	1.21186	1.36e-48	4.4e-48
											POF1B	1.0081	3.57e-06	1.06e-05		XRCC4	1.2117	2.16e-58	8.32e-58
											IL3RA	1.00739	1.88e-09	8.87e-09		EPHA4	1.21143	4.95e-58	1.89e-57
											NAGS	1.00726	4.19e-05	0.000105111		RETN	1.21055	4.31e-22	8.79e-22
											NAV3	1.00503	9.64e-05	0.000228181		EEF1A2	1.21044	1.8e-14	3.19e-14
											MIR99AHG	1.00467	4.51e-10	2.3e-09		SUGCT	1.21034	8.86e-41	2.5e-40
											TLR8	1.0045	4.42e-05	0.000110459		RARA	1.20997	5.98e-83	3.98e-82
											LRRC34	1.00394	7.96e-08	3e-07		NUDT15	1.20936	5.39e-114	8.62e-113
											FGF2	1.00391	2.87e-05	7.38e-05		SPC24	1.20852	2.57e-63	1.09e-62
											LRRFIP1	1.00348	6.53e-14	5.53e-13		IL20RB	1.20832	9.6e-26	2.08e-25
											ADGRG7	1.00292	0.0118208	0.0195976		SCAF1	1.20792	1.22e-96	1.15e-95
											PRRX2	1.0015	2.27e-06	6.93e-06		ADA2	1.20763	3.2e-29	7.41e-29
											ADGRE5	1.0011	2.63e-09	1.21e-08		ADGRL4	1.20728	1.23e-55	4.5e-55
											PLA2G4A	1.00056	3.28e-05	8.36e-05		EFR3A	1.20718	9.91e-87	7.24e-86
											SNIP1	1.0002	8.6e-13	6.26e-12		LSP1	1.20656	1.95e-30	4.61e-30
											LEAP2	-1.00014	2.09e-08	8.54e-08		SYPL1	1.20654	2.52e-78	1.5e-77
											SLC25A36	-1.00088	4.19e-13	3.18e-12		FRMD6	1.20584	6.64e-49	2.16e-48
											JAG2	-1.00197	6.62e-11	3.78e-10		CX3CL1	1.20515	4.44e-40	1.24e-39
											CEACAM19	-1.00205	1.24e-26	7.64e-25		MOB3A	1.20504	2.63e-87	1.96e-86
											GET4	-1.00278	9.17e-26	4.84e-24		BCAS2	1.20475	6.16e-107	7.94e-106
											GRB7	-1.00286	6.44e-06	1.83e-05		LYN	1.20442	1.44e-64	6.24e-64
											PLEKHB1	-1.00325	9.73e-05	0.000230017		HMMR	1.2044	1.7e-72	8.8e-72
											CACHD1	-1.00358	5.09e-08	1.96e-07		CAB39	1.20336	1.02e-98	1.02e-97
											GRK3	-1.00381	3.07e-07	1.06e-06		PTGFRN	1.20267	2.98e-52	1.03e-51
											TBC1D8	-1.00408	3.96e-08	1.55e-07		SLC10A3	1.20034	4e-97	3.83e-96
											CAPN15	-1.00421	1.96e-13	1.55e-12		HPS6	1.20033	2.58e-96	2.42e-95
											KANK1	-1.00478	2.68e-09	1.23e-08		MSR1	1.20033	5.85e-35	1.49e-34
											EIF4B	-1.0049	6.74e-19	1.18e-17		ABI1	1.20028	5.65e-110	8.05e-109
											SH3BP4	-1.00546	2.23e-11	1.35e-10		TBCC	1.20026	1.88e-98	1.86e-97
											SLC6A19	-1.00556	4.9e-07	1.64e-06		HLA-DMB	1.20026	9.62e-31	2.29e-30
											NTN4	-1.00563	1.91e-05	5.03e-05		TIPARP	1.19999	2.29e-70	1.13e-69
											GCGR	-1.0057	1.81e-19	3.44e-18		INHBB	1.19979	6.69e-42	1.92e-41
											NHLH1	-1.00571	1.32e-22	4.15e-21		MAGED2	1.19915	8.99e-66	4.02e-65
											FOLR1	-1.00574	0.00765232	0.0131252		ZBTB7C	1.19826	3.95e-59	1.54e-58
											PARD3	-1.00639	8.92e-15	8.51e-14		OGN	1.19766	9.68e-21	1.93e-20
											KLHL42	-1.00668	1.03e-14	9.76e-14		CSPG4	1.19739	2.37e-54	8.48e-54
											SECISBP2	-1.00736	9.29e-21	2.14e-19		NAGS	1.19722	8.48e-64	3.62e-63
											UCK1	-1.0081	6.03e-21	1.44e-19		RNF11	1.19719	5.11e-83	3.4e-82
											PIGN	-1.00872	5.94e-13	4.41e-12		CRKL	1.19661	5.44e-115	8.97e-114
											TRIAP1	-1.00882	2.48e-18	4.01e-17		TBXAS1	1.19599	8.94e-47	2.8e-46
											FAM86C1	-1.00891	1.75e-16	2.15e-15		SMU1	1.19596	9.31e-129	2.51e-127
											HGH1	-1.00969	7.67e-29	7.23e-27		RLIM	1.19563	2.18e-132	6.71e-131
											C7	-1.01018	0.0273814	0.0422471		HNRNPF	1.19542	5.56e-74	2.98e-73
											UNC80	-1.01047	5.17e-05	0.000127843		TIPRL	1.19541	2.45e-126	6.01e-125
											TRPT1	-1.01164	1.04e-20	2.34e-19		MREG	1.19484	2.69e-100	2.81e-99
											EIF3L	-1.01256	1.22e-15	1.32e-14		PRTFDC1	1.19458	8.59e-92	7.18e-91
											CLDN19	-1.01273	4.03e-23	1.38e-21		TXNRD1	1.19431	4.13e-79	2.5e-78
											KRTAP12-1	-1.01304	4.51e-18	6.99e-17		SCAMP1	1.19376	3.35e-80	2.09e-79
											STX19	-1.01317	6.9e-06	1.95e-05		CCN3	1.19231	2.62e-47	8.27e-47
											CCDC25	-1.01318	1.17e-13	9.59e-13		SLC35B2	1.19228	1.76e-105	2.16e-104
											CDCA7L	-1.01345	9.7e-09	4.13e-08		EIF2AK2	1.19222	5.07e-105	6.12e-104
											ZFYVE9	-1.01381	9.96e-13	7.18e-12		ZDHHC7	1.19193	1.8e-68	8.54e-68
											CHCHD5	-1.01503	5.04e-15	5e-14		CHMP5	1.19176	1.15e-101	1.26e-100
											NLE1	-1.01511	4.35e-12	2.89e-11		ITPRIPL2	1.19142	5.18e-73	2.71e-72
											FNDC3A	-1.01518	5.77e-17	7.6e-16		PKP3	1.19093	4.7e-33	1.16e-32
											2020-03-01	-1.01529	2.64e-06	8e-06		SIRPA	1.19089	1.46e-50	4.88e-50
											MRGPRD	-1.01556	3.01e-16	3.57e-15		SEMA6B	1.19086	1.81e-53	6.38e-53
											CYP1A2	-1.01564	1.97e-24	8.32e-23		PREX1	1.19084	2.45e-48	7.87e-48
											EFCC1	-1.01577	8.31e-22	2.25e-20		NFAM1	1.18994	1.59e-58	6.15e-58
											POLR1D	-1.01604	4.35e-19	7.83e-18		PLA1A	1.1898	2.39e-52	8.26e-52
											TMEM256	-1.01616	2.76e-17	3.8e-16		SYTL3	1.18935	1.63e-61	6.67e-61
											LPA	-1.01642	4.12e-23	1.4e-21		RNF122	1.1891	9.07e-58	3.45e-57
											VAV2	-1.01655	2.52e-13	1.96e-12		KDELR1	1.18884	2.49e-73	1.31e-72
											LINC02447	-1.01737	1.33e-20	2.95e-19		RNF139	1.18839	1.57e-107	2.05e-106
											ATRN	-1.01742	7.74e-12	4.97e-11		PHGR1	1.18818	7.05e-15	1.26e-14
											LENG8	-1.01759	6.29e-05	0.000153257		TNFRSF18	1.18805	5.1e-56	1.88e-55
											CHRNB2	-1.0176	3.49e-21	8.58e-20		ARMT1	1.18803	9.13e-116	1.54e-114
											ING5	-1.01769	2.58e-08	1.04e-07		ZBED2	1.18712	2.66e-34	6.69e-34
											WDR31	-1.01769	1.19e-19	2.32e-18		TMPRSS3	1.18678	4.21e-34	1.06e-33
											GPR150	-1.01944	4.47e-19	8.02e-18		CXCL6	1.18493	4.4e-16	8.02e-16
											LRRC25	-1.01993	2.2e-23	7.9e-22		LRRC20	1.18485	2.5e-87	1.86e-86
											KCNK17	-1.02056	2.85e-05	7.35e-05		AC010326.1	1.18436	2.63e-102	2.94e-101
											GALNT11	-1.02074	4.07e-18	6.37e-17		FOS	1.1843	1.04e-12	1.78e-12
											HSDL2	-1.02081	4.25e-11	2.48e-10		MFHAS1	1.18313	1.14e-90	9.25e-90
											ABHD14B	-1.0209	2.49e-14	2.24e-13		RGS19	1.18275	1.07e-60	4.31e-60
											HHIP	-1.02111	1.06e-05	2.91e-05		TMEM203	1.18242	4.39e-117	7.8e-116
											TBC1D17	-1.02131	1.78e-25	9.04e-24		PLVAP	1.18217	1.59e-37	4.24e-37
											SLC22A17	-1.02214	5.55e-12	3.64e-11		MICU1	1.18058	1.51e-124	3.5e-123
											PLEKHG5	-1.02225	2.44e-25	1.2e-23		MPZL2	1.18042	9.23e-35	2.34e-34
											CRELD2	-1.02258	3.56e-13	2.73e-12		ATP10A	1.18022	9.44e-23	1.94e-22
											CAVIN2	-1.02264	4.13e-05	0.000103625		CCDC71L	1.18005	1.62e-69	7.88e-69
											MAPKAPK3	-1.02391	1.22e-14	1.14e-13		BAZ1B	1.17953	3.83e-118	7.15e-117
											NAT16	-1.02428	3.95e-18	6.18e-17		C11orf68	1.17894	1.35e-109	1.89e-108
											GFER	-1.02448	5.77e-13	4.3e-12		HCCS	1.17869	4.11e-121	8.44e-120
											RAX	-1.02485	2.03e-21	5.16e-20		RAB29	1.17848	1.47e-89	1.16e-88
											IQGAP2	-1.02489	1.19e-05	3.24e-05		TMEM140	1.17839	2.34e-77	1.36e-76
											SNORA78	-1.02535	1.92e-21	4.9e-20		LPIN2	1.17826	9.74e-61	3.94e-60
											MIIP	-1.02576	3.61e-23	1.25e-21		GSPT2	1.178	1.9e-60	7.63e-60
											LNX2	-1.0267	1.21e-11	7.56e-11		NCAPD2	1.17782	8.68e-79	5.24e-78
											TMC4	-1.02687	0.000122844	0.000285558		SLBP	1.17771	2.9e-100	3.03e-99
											DNAJC4	-1.02694	1.73e-22	5.3e-21		LEO1	1.17744	3.02e-117	5.42e-116
											SEPSECS	-1.02707	3.51e-14	3.09e-13		DIPK1A	1.17712	1.23e-83	8.32e-83
											ELOVL2	-1.02776	5.72e-08	2.19e-07		RBBP9	1.17687	7.15e-118	1.32e-116
											APOOL	-1.02807	6.11e-17	8.01e-16		ECM2	1.17675	2.53e-50	8.44e-50
											SHANK2	-1.02825	0.000100881	0.00023798		DPH3	1.17556	6.04e-120	1.2e-118
											FAM117A	-1.0284	2.31e-11	1.4e-10		LRRC25	1.17532	1.92e-47	6.07e-47
											S100A1	-1.02886	2.84e-28	2.39e-26		MFSD6	1.17513	4.53e-89	3.54e-88
											MAGI3	-1.0294	3.12e-09	1.42e-08		SMOX	1.17467	2.68e-53	9.4e-53
											GNAO1	-1.02944	1.37e-23	5.05e-22		GPA33	1.17426	5.76e-34	1.44e-33
											CSF1	-1.02984	2.82e-22	8.24e-21		SUSD2	1.17418	5.18e-37	1.37e-36
											CD22	-1.03005	7.93e-10	3.91e-09		PTPRA	1.17397	8.02e-111	1.17e-109
											ETFDH	-1.03041	4.46e-12	2.96e-11		FIBCD1	1.17379	1.42e-30	3.38e-30
											KLK11	-1.03048	0.0302659	0.0462952		B3GNT7	1.17371	2.09e-26	4.59e-26
											JMJD8	-1.03071	7.12e-22	1.95e-20		ITGAM	1.17326	1.01e-40	2.84e-40
											MGAT5B	-1.03173	3.19e-21	7.88e-20		CUL1	1.17199	9.32e-127	2.32e-125
											CYSRT1	-1.03175	7.21e-19	1.25e-17		CERS6	1.17158	1.85e-74	1e-73
											ARHGEF3	-1.03185	1.96e-10	1.05e-09		PODNL1	1.17123	2.63e-44	7.86e-44
											EML2	-1.03186	5.06e-05	0.000125446		TRAF2	1.17067	4.02e-86	2.9e-85
											ZNF664	-1.03188	2.84e-18	4.56e-17		ONECUT2	1.17039	4.12e-37	1.09e-36
											HM13	-1.03228	2.74e-15	2.81e-14		RPN2	1.16971	3.74e-59	1.46e-58
											PHOSPHO2	-1.03229	1.43e-09	6.83e-09		GALM	1.1697	8.33e-57	3.11e-56
											HGS	-1.03385	1.02e-20	2.31e-19		WIPF1	1.16889	7.4e-46	2.28e-45
											SEMA3G	-1.03478	8.83e-07	2.85e-06		TPST1	1.16888	4.92e-60	1.96e-59
											REPS2	-1.03594	0.000194941	0.000440886		UBD	1.16882	3.83e-14	6.73e-14
											KDF1	-1.03594	4.11e-10	2.1e-09		TOB2	1.16818	7.69e-89	5.97e-88
											TSPOAP1	-1.03625	7.17e-22	1.96e-20		MMGT1	1.1681	1.3e-115	2.19e-114
											CYB5D2	-1.03646	5.6e-14	4.78e-13		CSF2RA	1.16805	4.96e-48	1.58e-47
											PYROXD1	-1.03704	9.04e-11	5.08e-10		DCAF7	1.16804	6.9e-95	6.22e-94
											ARHGEF19	-1.03717	1.55e-13	1.24e-12		IGFBP1	1.16791	1.61e-26	3.54e-26
											EPHA8	-1.03814	4.31e-27	2.88e-25		IGFBP6	1.16724	2.88e-24	6.09e-24
											PCSK2	-1.03817	0.00123843	0.00244927		TLR4	1.16687	5.3e-58	2.02e-57
											ATP6V0E2	-1.03854	1.62e-13	1.29e-12		AC093323.1	1.16656	3.24e-84	2.23e-83
											ABHD8	-1.0386	3e-25	1.45e-23		ARRDC3	1.16653	4.3e-38	1.15e-37
											PRR25	-1.03875	2.33e-25	1.16e-23		HDGF	1.16646	5.37e-68	2.52e-67
											GGT7	-1.0389	4.65e-13	3.5e-12		OSM	1.16613	3.18e-41	9.04e-41
											TMEM187	-1.0417	8.55e-14	7.11e-13		IFITM10	1.16604	6.13e-41	1.73e-40
											CIDEB	-1.04198	3.66e-08	1.44e-07		PKP1	1.1659	3.14e-30	7.41e-30
											APOA1	-1.04218	1.19e-05	3.24e-05		IRF2	1.16453	3.86e-101	4.14e-100
											HYI	-1.04243	1.41e-16	1.76e-15		IRS2	1.16385	3.37e-64	1.45e-63
											RNF144A	-1.04264	9.05e-07	2.92e-06		HOXA3	1.16368	3.94e-59	1.54e-58
											NPAS3	-1.04272	2.15e-25	1.07e-23		MX1	1.16359	2.05e-28	4.67e-28
											C2CD4D	-1.04295	1.62e-19	3.11e-18		KIF3C	1.16344	1.65e-73	8.74e-73
											FAM83A-AS1	-1.04336	3.98e-15	4.01e-14		EVA1B	1.16323	2e-39	5.5e-39
											ACTR1B	-1.04379	4.79e-20	9.83e-19		ITGA6	1.16318	3.1e-35	7.93e-35
											PEX10	-1.04473	2.65e-18	4.27e-17		ADTRP	1.16275	4.5e-41	1.27e-40
											GALK1	-1.04484	7.94e-21	1.85e-19		HPSE	1.16171	2.45e-83	1.65e-82
											MOB3C	-1.04485	3.26e-19	6.01e-18		KRCC1	1.16069	3.02e-91	2.49e-90
											TEKT5	-1.04492	5.95e-24	2.35e-22		DOP1B	1.16035	1.57e-73	8.32e-73
											SERPINF2	-1.04523	3.03e-16	3.6e-15		ITGB1	1.16029	3.02e-32	7.38e-32
											TMEM134	-1.04552	3.43e-18	5.43e-17		MS4A4A	1.1602	4.13e-29	9.54e-29
											PEX11A	-1.04559	1.54e-11	9.51e-11		ENTPD1	1.15933	9.23e-82	5.98e-81
											TMEM80	-1.04604	2.4e-13	1.87e-12		NR1I2	1.1588	1.34e-33	3.34e-33
											PAK6	-1.04676	4.17e-07	1.41e-06		CSE1L	1.15833	3.98e-108	5.31e-107
											HEBP1	-1.04682	2.21e-16	2.67e-15		DCBLD2	1.15796	2.15e-35	5.51e-35
											PACSIN3	-1.04696	8.04e-07	2.61e-06		ERH	1.1579	2.01e-91	1.66e-90
											FAN1	-1.04826	1.88e-12	1.31e-11		CMPK1	1.15694	1.66e-65	7.36e-65
											CDAN1	-1.04955	2.23e-11	1.35e-10		LIMA1	1.15543	9.07e-52	3.1e-51
											NPRL2	-1.04965	8.19e-23	2.65e-21		LUZP1	1.1553	4.5e-102	4.97e-101
											INSL3	-1.04969	1.85e-24	7.84e-23		ARHGAP31	1.15495	1.65e-79	1.01e-78
											DTX2P1-UPK3BP1-PMS2P11	-1.04989	4.24e-23	1.44e-21		TSC22D1	1.15475	1.7e-48	5.49e-48
											KRTAP12-4	-1.05058	3.08e-28	2.58e-26		IL33	1.15372	2.8e-28	6.36e-28
											DMWD	-1.05063	3.04e-22	8.82e-21		NELFB	1.15325	9.31e-105	1.11e-103
											TOX2	-1.05076	1.41e-24	6.06e-23		B3GNT8	1.1532	3.6e-50	1.2e-49
											ENHO	-1.05107	1.1e-22	3.5e-21		NCOA4	1.15267	1.33e-69	6.47e-69
											ENDOG	-1.05279	1.7e-11	1.05e-10		MFN2	1.15228	3.84e-110	5.49e-109
											ACVR2B	-1.05322	2.09e-14	1.89e-13		SNX7	1.15215	2.52e-88	1.93e-87
											EVPLL	-1.05493	4.4e-19	7.91e-18		FHDC1	1.15094	2.38e-64	1.03e-63
											PCCA	-1.05695	1.02e-11	6.47e-11		ATL3	1.15003	1.77e-88	1.36e-87
											DCXR	-1.05767	4.46e-13	3.38e-12		STAU1	1.15	1.26e-98	1.26e-97
											PTCHD1	-1.05782	1.15e-26	7.09e-25		RAB38	1.14968	1.4e-61	5.74e-61
											ATP13A4	-1.0579	1.95e-10	1.05e-09		UQCR10	1.1496	1.18e-87	8.85e-87
											GPX6	-1.058	1.71e-21	4.41e-20		PAFAH1B2	1.14932	7.19e-136	2.42e-134
											SFTPC	-1.058	3.6e-19	6.58e-18		GNPDA1	1.14865	3.84e-108	5.13e-107
											TEX2	-1.0583	7.79e-16	8.67e-15		SH3RF3	1.1484	3.85e-81	2.46e-80
											LDHB	-1.05935	3.46e-12	2.33e-11		ZNF217	1.14837	1.31e-63	5.57e-63
											PCDHGA2	-1.0595	1e-21	2.68e-20		SMURF1	1.14817	1.27e-65	5.67e-65
											POLR1E	-1.05961	1.13e-12	8.12e-12		TMEM238L	1.14782	8.54e-30	2e-29
											TSPYL2	-1.05974	3.31e-10	1.72e-09		EDAR	1.14778	8.15e-49	2.65e-48
											ZSCAN2	-1.06078	1.38e-14	1.28e-13		SPSB1	1.14761	1.42e-37	3.79e-37
											HABP2	-1.06158	0.00943287	0.0159174		MAPK6	1.14701	8.54e-91	6.94e-90
											THORLNC	-1.06182	1.15e-07	4.22e-07		APOBEC3D	1.1467	3.56e-76	2.01e-75
											RWDD2A	-1.06232	1.31e-14	1.22e-13		GJA4	1.14649	1.23e-46	3.83e-46
											LRRC26	-1.06283	3.46e-25	1.66e-23		OSBPL10	1.14535	1.52e-81	9.83e-81
											KAT2B	-1.0629	5.42e-13	4.05e-12		SLC46A3	1.14458	3.57e-68	1.68e-67
											EPHB3	-1.06348	6.28e-09	2.75e-08		TAGAP	1.14455	9.66e-46	2.96e-45
											ENOSF1	-1.06357	7.34e-09	3.19e-08		DUSP7	1.14423	2.67e-78	1.59e-77
											ATP5F1D	-1.06374	1.23e-20	2.76e-19		NFIL3	1.14373	4.81e-42	1.39e-41
											FREM1	-1.06492	1.46e-07	5.31e-07		CDC45	1.14247	2.3e-57	8.69e-57
											CHRNB1	-1.06501	2.48e-11	1.49e-10		PAF1	1.14207	1.62e-81	1.04e-80
											NUDT9	-1.06592	1.19e-21	3.13e-20		NMI	1.14187	4.62e-75	2.54e-74
											GGA2	-1.06657	9.68e-17	1.23e-15		GAP43	1.14183	3.91e-44	1.16e-43
											ACRBP	-1.06881	6.51e-19	1.14e-17		ANXA7	1.1416	4.57e-85	3.22e-84
											GPER1	-1.06922	1.45e-16	1.8e-15		PLS3	1.14112	2.15e-68	1.02e-67
											SSR3	-1.06933	2.4e-20	5.16e-19		PRSS23	1.14073	9.38e-45	2.83e-44
											POLR2L	-1.07067	1.03e-17	1.5e-16		CHMP1A	1.1405	2.88e-97	2.77e-96
											CTSF	-1.07126	6.93e-11	3.95e-10		STK38L	1.14048	1.18e-65	5.26e-65
											FAM217A	-1.07144	6.47e-23	2.13e-21		SERPINB2	1.14041	8.64e-29	1.98e-28
											RPUSD1	-1.07147	1.16e-23	4.35e-22		ELOB	1.14027	2.45e-51	8.32e-51
											SLC38A10	-1.07201	9.86e-20	1.94e-18		BLOC1S3	1.13991	1.13e-112	1.73e-111
											AUH	-1.07214	5.54e-16	6.33e-15		RCSD1	1.13973	4.36e-36	1.13e-35
											RWDD1	-1.07227	2.42e-18	3.93e-17		YWHAZ	1.13949	1.71e-51	5.8e-51
											BCKDHB	-1.07244	1.08e-15	1.17e-14		MCL1	1.13923	9.96e-39	2.71e-38
											HMGCS2	-1.07292	0.00691491	0.00979568		HES1	1.1389	1.29e-41	3.69e-41
											KCTD18	-1.07295	6.42e-21	1.52e-19		DSG3	1.138	1.31e-24	2.79e-24
											LKAAEAR1	-1.07304	3.48e-20	7.29e-19		PVR	1.13763	1.03e-65	4.58e-65
											EPB41L4A-AS1	-1.07337	4.09e-12	2.73e-11		ATXN7L3B	1.13727	2.32e-98	2.29e-97
											CELA1	-1.07463	3.84e-19	7e-18		MILR1	1.13726	1.8e-43	5.32e-43
											FAM135B	-1.0752	1.02e-21	2.72e-20		MPZL1	1.13711	1.59e-81	1.03e-80
											ZNF688	-1.07593	2.97e-22	8.66e-21		TSPAN5	1.13703	8.6e-65	3.74e-64
											P4HA2	-1.07628	9.22e-12	5.88e-11		VDAC1	1.13645	1.89e-71	9.58e-71
											SLC48A1	-1.07696	5.15e-22	1.43e-20		VCL	1.13628	6.38e-61	2.59e-60
											HSD17B13	-1.07736	2.47e-09	1.14e-08		RPP25	1.13599	1.92e-63	8.14e-63
											RNASE13	-1.07744	4.4e-18	6.84e-17		NDRG3	1.13593	5.77e-102	6.34e-101
											MICOS10	-1.07876	7.41e-20	1.48e-18		TCF19	1.13569	5.48e-77	3.15e-76
											OGFOD2	-1.07884	8.23e-27	5.22e-25		TP53RK	1.1352	3.91e-128	1.03e-126
											IFT122	-1.07885	1.77e-16	2.17e-15		RAMP2	1.13515	9.78e-40	2.71e-39
											ACAD10	-1.07931	2.12e-21	5.36e-20		PRR5L	1.13491	3.51e-60	1.4e-59
											THNSL1	-1.08286	3.53e-10	1.83e-09		IKBKE	1.13485	5.22e-68	2.45e-67
											ACO1	-1.08286	1.74e-13	1.38e-12		JOSD1	1.13468	1.13e-94	1.01e-93
											RAB3D	-1.08292	4.5e-19	8.07e-18		ZNF629	1.13447	1.74e-125	4.2e-124
											RHBDD3	-1.08323	5.38e-23	1.8e-21		TFDP1	1.13415	4.99e-84	3.42e-83
											ATG4A	-1.08353	3.41e-21	8.41e-20		MFNG	1.13411	3.14e-51	1.06e-50
											C17orf82	-1.08383	7.8e-26	4.18e-24		CWC22	1.13398	8.38e-140	3.27e-138
											ASPG	-1.08479	2.64e-23	9.28e-22		ARHGAP42	1.13384	5.53e-82	3.59e-81
											DHTKD1	-1.08491	4.1e-17	5.53e-16		FAM222B	1.13338	1.36e-110	1.96e-109
											AFMID	-1.08531	1.02e-10	5.68e-10		GPBAR1	1.13335	1.42e-47	4.5e-47
											CCDC91	-1.08659	4.73e-15	4.71e-14		CAPZA1	1.13334	9.49e-75	5.19e-74
											CAMKMT	-1.087	2.61e-17	3.61e-16		SMOC2	1.13271	5.24e-23	1.08e-22
											SEC63	-1.08705	7.47e-21	1.75e-19		THBS4	1.13204	6.68e-17	1.24e-16
											SLC33A1	-1.08706	7.47e-20	1.49e-18		ACLY	1.13149	8.82e-66	3.94e-65
											HES7	-1.08754	1.46e-22	4.55e-21		IARS2	1.13137	6.91e-88	5.21e-87
											NRXN3	-1.08805	4.18e-05	0.000104835		PIK3C2B	1.13131	1.44e-72	7.48e-72
											TMEM175	-1.08833	6.47e-29	6.26e-27		IFIT1	1.13111	4.88e-28	1.1e-27
											PDGFD	-1.08907	0.000169478	0.0003869		ITGA5	1.13075	3.29e-34	8.27e-34
											PYCR1	-1.08925	3.39e-13	2.61e-12		CYTH3	1.13073	1.11e-67	5.15e-67
											AP2A1	-1.08976	1.3e-28	1.17e-26		ADH1C	1.13026	7.32e-14	1.28e-13
											WASH3P	-1.08976	8.61e-26	4.57e-24		KIAA0232	1.13001	6.3e-110	8.95e-109
											ZBTB42	-1.09007	1.37e-12	9.77e-12		ULBP2	1.12993	4.66e-47	1.46e-46
											PDGFA	-1.09026	2.44e-10	1.29e-09		SMPD3	1.12904	1.49e-35	3.84e-35
											HDLBP	-1.09213	5.48e-19	9.73e-18		SERPINB3	1.12887	6.98e-20	1.37e-19
											SH2D6	-1.09355	3.47e-15	3.53e-14		GPRIN1	1.12873	6.43e-41	1.82e-40
											ZDHHC2	-1.09363	3.05e-07	1.06e-06		ETV3	1.12869	5.52e-98	5.4e-97
											ALG5	-1.09407	2.3e-21	5.76e-20		SNX18	1.12829	1.21e-87	9.11e-87
											C5orf38	-1.0943	2.98e-26	1.72e-24		BCL6B	1.12786	8.45e-54	2.99e-53
											INTS5	-1.09441	2.45e-22	7.24e-21		S100B	1.12784	4.84e-27	1.08e-26
											MED16	-1.09479	8.29e-25	3.73e-23		SPC25	1.12758	7.7e-62	3.18e-61
											SCRN2	-1.09562	4.09e-16	4.77e-15		PLBD2	1.12755	1.91e-74	1.03e-73
											DIS3L	-1.09573	3.45e-16	4.06e-15		P3H2	1.12732	2.63e-37	6.96e-37
											SLC4A5	-1.096	5.48e-30	6.6e-28		TOX3	1.1271	1.48e-43	4.38e-43
											FAM214A	-1.09694	6.31e-15	6.16e-14		TMEM130	1.12635	2.36e-42	6.82e-42
											CCDC157	-1.09732	1.98e-22	5.97e-21		TACC3	1.12621	1.41e-48	4.55e-48
											ACOX1	-1.09765	7.18e-11	4.08e-10		MRAP2	1.1262	1.39e-34	3.51e-34
											ZNF213	-1.09775	2.21e-21	5.54e-20		SAE1	1.12571	3.29e-104	3.86e-103
											DHRS11	-1.09822	1.39e-14	1.28e-13		ZCCHC3	1.12547	3.1e-106	3.9e-105
											FKBP8	-1.09834	8.13e-26	4.34e-24		RARB	1.12541	5.99e-82	3.89e-81
											MATN4	-1.0985	7.47e-15	7.2e-14		TOR1B	1.12454	3.02e-107	3.93e-106
											ARFGAP3	-1.09894	1.55e-18	2.6e-17		WDFY1	1.12421	7.19e-83	4.76e-82
											DDX3Y	-1.09945	0.0249382	0.0309095		KCP	1.12344	1.86e-42	5.39e-42
											IRF2BP1	-1.10054	2.76e-21	6.87e-20		SUSD3	1.12301	7.79e-46	2.4e-45
											ACAD8	-1.10137	1.67e-17	2.36e-16		TIGAR	1.12275	6.55e-84	4.47e-83
											GSE1	-1.10208	2.16e-14	1.96e-13		FAP	1.12213	4.16e-28	9.41e-28
											SEZ6L2	-1.10209	4.77e-11	2.77e-10		ITPKA	1.12192	6.88e-27	1.52e-26
											ALKBH7	-1.10268	3.57e-20	7.45e-19		NUFIP2	1.1216	7.21e-110	1.02e-108
											ZBTB40	-1.10363	2.38e-17	3.31e-16		RHNO1	1.12122	1.41e-90	1.14e-89
											PHYH	-1.10402	1.19e-15	1.28e-14		PGM2	1.12112	2.74e-90	2.2e-89
											HDDC3	-1.1043	6.91e-14	5.83e-13		DHCR7	1.12088	1.82e-53	6.4e-53
											DNAJB9	-1.10452	3.18e-16	3.75e-15		ABT1	1.11981	4.17e-117	7.41e-116
											SMIM19	-1.10499	7.14e-14	6.01e-13		C1orf216	1.11966	2.71e-98	2.67e-97
											B4GAT1	-1.1051	7.66e-18	1.14e-16		GPD2	1.11952	1.42e-96	1.34e-95
											SNHG7	-1.10512	2.28e-14	2.05e-13		HLA-DOB	1.11936	9.15e-32	2.22e-31
											ATAD3C	-1.10585	3.08e-16	3.64e-15		OSMR	1.1187	6.96e-44	2.07e-43
											PABPC1L	-1.10592	0.000676356	0.00140018		CDC73	1.11719	3.23e-101	3.48e-100
											SPR	-1.10662	4.19e-10	2.14e-09		FAM168A	1.11643	2.97e-89	2.33e-88
[truncated: 2,789 more rows]
